# Supplementary material for: catena-Poly[[(triphenyl­phosphane-κP)copper(I)]-di-μ-bromido-[(triphenyl­phos­phane-κP)copper(I)]-μ-1,3-bis(pyridin-4-yl)­propane-κ2 N:N′]
Source: Acta Crystallogr Sect E Struct Rep Online. 2012 Feb 4;68(Pt 3):m252. doi: 10.1107/S1600536812004084 (PMC3297220; doi:10.1107/S1600536812004084)
Supplement: Supplementary file 1 [file e-68-0m252-sup1.cif]

##############################################################################
#                                                                            #
# This CIF contains the data in a paper accepted for publication in          #
# Acta Crystallographica Section E. It conforms to the requirements of       #
# Notes for Authors for Acta Crystallographica Section E, and has been       #
# peer reviewed under the auspices of the IUCr Commission on Journals.       #
#                                                                            #
# Full details of the Crystallographic Information File format               #
# are given in the paper "The Crystallographic Information File (CIF):       #
# a New Standard Archive File for Crystallography" by S. R. Hall, F. H.      #
# Allen and I. D. Brown [Acta Cryst. (1991), A47, 655-685].                  #
#                                                                            #
# The current version of the core CIF dictionary is obtainable from          #
# ftp://ftp.iucr.org/pub/cif_core.dic.                                       #
#                                                                            #
# Software is freely available for graphical display of the structure(s)     #
# in this CIF. For information consult the CIF software page                 #
# http://www.iucr.org/resources/cif/software.                                #
#                                                                            #
# This file may be used for bona fide research purposes within the           #
# scientific community so long as proper attribution is given to the journal # 
# article from which it was obtained.                                        #
#                                                                            #
##############################################################################
data_I
_audit_creation_method     'SHELXTL (Sheldrick, 2008)'
_chemical_name_systematic
;
<i>catena</i>-Poly[[(triphenylphosphane-\k<i>P</i>)copper(I)]-di-\m-bromido-
[(triphenylphosphane-\k<i>P</i>)copper(I)]-\m-1,3-bis(pyridin-4-yl)propane-
\k^2^<i>N</i>:<i>N</i>']
;
_chemical_name_common     ?
_chemical_formula_moiety     'C49 H44 Br2 Cu2 N2 P2'
_chemical_formula_sum     'C49 H44 Br2 Cu2 N2 P2'
_chemical_formula_iupac     '[Cu2 Br2 (C13 H14 N2) (C18 H15 P)2]'
_chemical_formula_weight     1009.70
_chemical_melting_point     ?
_symmetry_cell_setting     monoclinic
_symmetry_space_group_name_H-M     'C 2/c'
_symmetry_space_group_name_Hall     '-C 2yc'
loop_
    _symmetry_equiv_pos_as_xyz
    'x, y, z'
    '-x, y, -z+1/2'
    'x+1/2, y+1/2, z'
    '-x+1/2, y+1/2, -z+1/2'
    '-x, -y, -z'
    'x, -y, z-1/2'
    '-x+1/2, -y+1/2, -z'
    'x+1/2, -y+1/2, z-1/2'
_cell_length_a     25.703(5)
_cell_length_b     9.3679(19)
_cell_length_c     20.005(4)
_cell_angle_alpha     90.00
_cell_angle_beta     111.58(3)
_cell_angle_gamma     90.00
_cell_volume     4479.2(18)
_cell_formula_units_Z     4
_cell_measurement_reflns_used     9037
_cell_measurement_theta_min     2.7091
_cell_measurement_theta_max     29.0833
_cell_measurement_temperature     293(2)
_exptl_crystal_description     block
_exptl_crystal_colour     colourless
_exptl_crystal_size_max     0.2
_exptl_crystal_size_mid     0.18
_exptl_crystal_size_min     0.12
_exptl_crystal_density_diffrn     1.497
_exptl_crystal_density_meas     ?
_exptl_crystal_density_method     'not measured'
_exptl_crystal_F_000     2040
_exptl_absorpt_coefficient_mu     2.841
_exptl_absorpt_correction_type     multi-scan
_exptl_absorpt_process_details     '(CrystalClear; Rigaku, 2008)'
_exptl_absorpt_correction_T_min     0.572
_exptl_absorpt_correction_T_max     0.711
_exptl_special_details
;
;
_diffrn_ambient_temperature     293(2)
_diffrn_radiation_type     MoK\a
_diffrn_radiation_wavelength     0.71073
_diffrn_radiation_source     'fine-focus sealed tube'
_diffrn_radiation_monochromator     graphite
_diffrn_measurement_device_type     'Rigaku Saturn 724+ (2x2 bin mode)'
_diffrn_measurement_method     'dtprofit.ref'
_diffrn_detector_area_resol_mean     ?
_diffrn_reflns_number     10689
_diffrn_reflns_av_R_equivalents     0.0307
_diffrn_reflns_av_sigmaI/netI     0.0451
_diffrn_reflns_theta_min     2.71
_diffrn_reflns_theta_max     26.38
_diffrn_reflns_theta_full     26.38
_diffrn_measured_fraction_theta_max     0.972
_diffrn_measured_fraction_theta_full     0.972
_diffrn_reflns_limit_h_min     -21
_diffrn_reflns_limit_h_max     31
_diffrn_reflns_limit_k_min     -11
_diffrn_reflns_limit_k_max     10
_diffrn_reflns_limit_l_min     -24
_diffrn_reflns_limit_l_max     20
_diffrn_standards_number     0
_diffrn_standards_interval_count     ?
_diffrn_standards_interval_time     0
_diffrn_standards_decay_%     0
_refine_special_details
;
Refinement of <i>F</i>^2^ against ALL reflections. The weighted <i>R</i>-factor
<i>wR</i> and goodness of fit <i>S</i> are based on <i>F</i>^2^, conventional
<i>R</i>-factors <i>R</i> are based on <i>F</i>, with <i>F</i> set to zero for
negative <i>F</i>^2^. The threshold expression of <i>F</i>^2^ >
\s(<i>F</i>^2^) is used only for calculating <i>R</i>-factors(gt) <i>etc</i>.
and is not relevant to the choice of reflections for refinement.
<i>R</i>-factors based on <i>F</i>^2^ are statistically about twice as large
as those based on <i>F</i>, and <i>R</i>- factors based on ALL data will be
even larger.
;
_reflns_number_total     4450
_reflns_number_gt     3522
_reflns_threshold_expression     I>2\s(I)
_refine_ls_structure_factor_coef     Fsqd
_refine_ls_matrix_type     full
_refine_ls_R_factor_all     0.0635
_refine_ls_R_factor_gt     0.0466
_refine_ls_wR_factor_gt     0.0919
_refine_ls_wR_factor_ref     0.1003
_refine_ls_goodness_of_fit_ref     1.080
_refine_ls_restrained_S_all     1.080
_refine_ls_number_reflns     4450
_refine_ls_number_parameters     258
_refine_ls_number_restraints     0
_refine_ls_hydrogen_treatment     constr
_refine_ls_weighting_scheme     calc
_refine_ls_weighting_details
         'calc w=1/[\s^2^(Fo^2^)+(0.0400P)^2^+1.5813P] where P=(Fo^2^+2Fc^2^)/3'
_atom_sites_solution_hydrogens     geom
_atom_sites_solution_primary     direct
_atom_sites_solution_secondary     difmap
_refine_ls_shift/su_max     0.000
_refine_ls_shift/su_mean     0.000
_refine_diff_density_max     0.497
_refine_diff_density_min     -0.399
_refine_ls_extinction_method     none
_refine_ls_extinction_coef     ?
loop_
    _atom_type_symbol
    _atom_type_description
    _atom_type_scat_dispersion_real
    _atom_type_scat_dispersion_imag
    _atom_type_scat_source
    'C' 'C' 0.0033 0.0016
                         'International Tables Vol C Tables 4.2.6.8 and 6.1.1.4'
    'H' 'H' 0.0000 0.0000
                         'International Tables Vol C Tables 4.2.6.8 and 6.1.1.4'
    'Br' 'Br' -0.2901 2.4595
                         'International Tables Vol C Tables 4.2.6.8 and 6.1.1.4'
    'Cu' 'Cu' 0.3201 1.2651
                         'International Tables Vol C Tables 4.2.6.8 and 6.1.1.4'
    'N' 'N' 0.0061 0.0033
                         'International Tables Vol C Tables 4.2.6.8 and 6.1.1.4'
    'P' 'P' 0.1023 0.0942
                         'International Tables Vol C Tables 4.2.6.8 and 6.1.1.4'
_computing_data_collection     'CrystalClear (Rigaku, 2008)'
_computing_cell_refinement     'CrystalClear (Rigaku, 2008)'
_computing_data_reduction     'CrystalClear (Rigaku, 2008)'
_computing_structure_solution     'SHELXTL (Sheldrick, 2008)'
_computing_structure_refinement     'SHELXTL (Sheldrick, 2008)'
_computing_molecular_graphics     'SHELXTL (Sheldrick, 2008)'
_computing_publication_material     'SHELXTL (Sheldrick, 2008)'
loop_
    _atom_site_type_symbol
    _atom_site_label
    _atom_site_fract_x
    _atom_site_fract_y
    _atom_site_fract_z
    _atom_site_U_iso_or_equiv
    _atom_site_adp_type
    _atom_site_calc_flag
    _atom_site_refinement_flags
    _atom_site_occupancy
    _atom_site_symmetry_multiplicity
    _atom_site_disorder_assembly
    _atom_site_disorder_group
    Br Br1 0.037465(15) -0.13108(4) 0.085054(19) 0.05206(14) Uani d . 1 1 . .
    Cu Cu1 0.045283(18) 0.10762(4) 0.03058(2) 0.05009(16) Uani d . 1 1 . .
    P P1 0.12847(4) 0.14974(9) 0.02434(5) 0.0420(2) Uani d . 1 1 . .
    N N1 0.02809(12) 0.2487(3) 0.09919(15) 0.0480(7) Uani d . 1 1 . .
    C C1 0.05533(18) 0.2313(4) 0.16946(19) 0.0646(11) Uani d . 1 1 . .
    H H1A 0.0706 0.1420 0.1857 0.078 Uiso calc R 1 1 . .
    C C2 0.00515(15) 0.3770(4) 0.0794(2) 0.0516(9) Uani d . 1 1 . .
    H H2A -0.0154 0.3921 0.0308 0.062 Uiso calc R 1 1 . .
    C C3 0.06232(18) 0.3374(4) 0.2197(2) 0.0646(11) Uani d . 1 1 . .
    H H3A 0.0820 0.3186 0.2681 0.078 Uiso calc R 1 1 . .
    C C4 0.00981(15) 0.4879(4) 0.12585(18) 0.0540(9) Uani d . 1 1 . .
    H H4A -0.0075 0.5746 0.1085 0.065 Uiso calc R 1 1 . .
    C C5 0.04018(15) 0.4712(4) 0.19846(18) 0.0481(8) Uani d . 1 1 . .
    C C6 0.05047(16) 0.5895(4) 0.2525(2) 0.0595(10) Uani d . 1 1 . .
    H H6A 0.0778 0.6541 0.2462 0.071 Uiso calc R 1 1 . .
    H H6B 0.0672 0.5482 0.3002 0.071 Uiso calc R 1 1 . .
    C C7 0.0000 0.6766(5) 0.2500 0.0598(14) Uani d S 1 2 . .
    H H7A 0.0109 0.7378 0.2920 0.072 Uiso calc PR 0.50 1 . .
    H H7B -0.0109 0.7378 0.2080 0.072 Uiso calc PR 0.50 1 . .
    C C8 0.13901(13) 0.3398(3) 0.01233(18) 0.0431(8) Uani d . 1 1 . .
    C C9 0.15024(16) 0.3953(4) -0.0452(2) 0.0564(10) Uani d . 1 1 . .
    H H9A 0.1547 0.3340 -0.0793 0.068 Uiso calc R 1 1 . .
    C C10 0.13194(15) 0.4350(4) 0.0618(2) 0.0560(9) Uani d . 1 1 . .
    H H10A 0.1242 0.4000 0.1007 0.067 Uiso calc R 1 1 . .
    C C11 0.15479(18) 0.5417(4) -0.0523(2) 0.0718(12) Uani d . 1 1 . .
    H H11A 0.1630 0.5777 -0.0906 0.086 Uiso calc R 1 1 . .
    C C12 0.13618(17) 0.5808(4) 0.0539(3) 0.0719(12) Uani d . 1 1 . .
    H H12A 0.1315 0.6431 0.0875 0.086 Uiso calc R 1 1 . .
    C C13 0.14731(18) 0.6335(4) -0.0035(3) 0.0767(14) Uani d . 1 1 . .
    H H13A 0.1498 0.7316 -0.0091 0.092 Uiso calc R 1 1 . .
    C C14 0.19053(15) 0.1027(4) 0.10280(18) 0.0468(8) Uani d . 1 1 . .
    C C15 0.23762(16) 0.1870(4) 0.1286(2) 0.0644(10) Uani d . 1 1 . .
    H H15A 0.2380 0.2747 0.1070 0.077 Uiso calc R 1 1 . .
    C C16 0.19065(18) -0.0256(5) 0.1358(2) 0.0791(13) Uani d . 1 1 . .
    H H16A 0.1590 -0.0833 0.1196 0.095 Uiso calc R 1 1 . .
    C C17 0.28428(18) 0.1441(5) 0.1858(2) 0.0786(13) Uani d . 1 1 . .
    H H17A 0.3158 0.2021 0.2023 0.094 Uiso calc R 1 1 . .
    C C18 0.2374(2) -0.0702(6) 0.1931(3) 0.1048(18) Uani d . 1 1 . .
    H H18A 0.2373 -0.1582 0.2145 0.126 Uiso calc R 1 1 . .
    C C19 0.2840(2) 0.0159(7) 0.2183(2) 0.0931(16) Uani d . 1 1 . .
    H H19A 0.3152 -0.0131 0.2572 0.112 Uiso calc R 1 1 . .
    C C20 0.14205(14) 0.0655(3) -0.04961(17) 0.0440(8) Uani d . 1 1 . .
    C C21 0.19394(16) 0.0172(4) -0.0453(2) 0.0603(10) Uani d . 1 1 . .
    H H21A 0.2242 0.0236 -0.0020 0.072 Uiso calc R 1 1 . .
    C C22 0.09837(18) 0.0530(5) -0.1144(2) 0.0756(13) Uani d . 1 1 . .
    H H22A 0.0627 0.0809 -0.1180 0.091 Uiso calc R 1 1 . .
    C C23 0.20140(18) -0.0412(5) -0.1054(2) 0.0744(12) Uani d . 1 1 . .
    H H23A 0.2364 -0.0753 -0.1016 0.089 Uiso calc R 1 1 . .
    C C24 0.1062(2) 0.0002(6) -0.1743(2) 0.1008(18) Uani d . 1 1 . .
    H H24A 0.0764 -0.0025 -0.2182 0.121 Uiso calc R 1 1 . .
    C C25 0.1577(2) -0.0482(5) -0.1693(2) 0.0817(14) Uani d . 1 1 . .
    H H25A 0.1628 -0.0858 -0.2095 0.098 Uiso calc R 1 1 . .
loop_
    _atom_site_aniso_label
    _atom_site_aniso_U_11
    _atom_site_aniso_U_22
    _atom_site_aniso_U_33
    _atom_site_aniso_U_12
    _atom_site_aniso_U_13
    _atom_site_aniso_U_23
    Br1 0.0493(2) 0.0439(2) 0.0592(3) -0.00242(15) 0.01535(18) 0.00777(16)
    Cu1 0.0479(3) 0.0470(3) 0.0577(3) -0.00363(19) 0.0221(2) -0.0010(2)
    P1 0.0399(5) 0.0390(5) 0.0458(5) -0.0023(4) 0.0142(4) -0.0011(4)
    N1 0.0500(18) 0.0442(17) 0.0510(17) 0.0021(13) 0.0199(14) 0.0027(14)
    C1 0.093(3) 0.046(2) 0.052(2) 0.019(2) 0.023(2) 0.011(2)
    C2 0.051(2) 0.053(2) 0.047(2) 0.0040(17) 0.0133(17) 0.0068(18)
    C3 0.083(3) 0.060(2) 0.045(2) 0.016(2) 0.017(2) 0.004(2)
    C4 0.059(2) 0.041(2) 0.059(2) 0.0082(17) 0.0188(18) 0.0035(19)
    C5 0.046(2) 0.049(2) 0.052(2) -0.0021(16) 0.0211(16) -0.0025(18)
    C6 0.060(3) 0.055(2) 0.064(2) -0.0078(19) 0.023(2) -0.0077(19)
    C7 0.081(4) 0.044(3) 0.056(3) 0.000 0.026(3) 0.000
    C8 0.0358(19) 0.0414(18) 0.0485(19) -0.0005(14) 0.0115(15) 0.0021(16)
    C9 0.056(2) 0.051(2) 0.058(2) -0.0036(17) 0.0167(19) 0.0050(18)
    C10 0.056(2) 0.048(2) 0.068(2) -0.0072(17) 0.0279(19) -0.0071(19)
    C11 0.073(3) 0.056(3) 0.077(3) -0.007(2) 0.016(2) 0.020(2)
    C12 0.061(3) 0.045(2) 0.108(4) -0.0040(19) 0.029(3) -0.018(2)
    C13 0.068(3) 0.037(2) 0.113(4) -0.0019(19) 0.018(3) 0.011(3)
    C14 0.045(2) 0.048(2) 0.050(2) 0.0023(16) 0.0201(17) 0.0030(17)
    C15 0.056(3) 0.061(2) 0.065(2) -0.003(2) 0.010(2) -0.003(2)
    C16 0.060(3) 0.077(3) 0.092(3) 0.003(2) 0.018(2) 0.030(3)
    C17 0.051(3) 0.104(4) 0.064(3) 0.003(2) 0.002(2) -0.011(3)
    C18 0.082(4) 0.119(4) 0.104(4) 0.017(3) 0.023(3) 0.066(4)
    C19 0.066(3) 0.139(5) 0.063(3) 0.029(3) 0.010(2) 0.024(3)
    C20 0.045(2) 0.0386(18) 0.0489(19) -0.0027(15) 0.0177(16) -0.0034(16)
    C21 0.049(2) 0.068(3) 0.066(2) -0.0080(19) 0.0240(19) -0.014(2)
    C22 0.056(3) 0.096(3) 0.065(2) 0.016(2) 0.010(2) -0.032(2)
    C23 0.056(3) 0.085(3) 0.092(3) -0.006(2) 0.040(3) -0.022(3)
    C24 0.073(4) 0.142(5) 0.073(3) 0.012(3) 0.011(3) -0.052(3)
    C25 0.076(3) 0.101(4) 0.073(3) -0.008(3) 0.033(3) -0.038(3)
_geom_special_details
;
All e.s.d.'s (except the e.s.d. in the dihedral angle between two l.s. planes)
are estimated using the full covariance matrix. The cell e.s.d.'s are taken
into account individually in the estimation of e.s.d.'s in distances, angles
and torsion angles; correlations between e.s.d.'s in cell parameters are only
used when they are defined by crystal symmetry. An approximate (isotropic)
treatment of cell e.s.d.'s is used for estimating e.s.d.'s involving l.s.
planes.
;
loop_
    _geom_bond_atom_site_label_1
    _geom_bond_atom_site_label_2
    _geom_bond_site_symmetry_2
    _geom_bond_distance
    _geom_bond_publ_flag
    Br1 Cu1 5 2.5108(12) ?
    Br1 Cu1 . 2.5276(7) ?
    Cu1 N1 . 2.067(3) ?
    Cu1 P1 . 2.2226(11) ?
    Cu1 Br1 5 2.5108(12) ?
    Cu1 Cu1 5 2.9810(10) ?
    P1 C20 . 1.820(3) ?
    P1 C8 . 1.830(3) ?
    P1 C14 . 1.833(4) ?
    N1 C1 . 1.330(4) ?
    N1 C2 . 1.333(4) ?
    C1 C3 . 1.378(5) ?
    C1 H1A . 0.9300 ?
    C2 C4 . 1.370(5) ?
    C2 H2A . 0.9300 ?
    C3 C5 . 1.377(5) ?
    C3 H3A . 0.9300 ?
    C4 C5 . 1.382(5) ?
    C4 H4A . 0.9300 ?
    C5 C6 . 1.502(5) ?
    C6 C7 . 1.518(5) ?
    C6 H6A . 0.9700 ?
    C6 H6B . 0.9700 ?
    C7 C6 2 1.518(5) ?
    C7 H7A . 0.9700 ?
    C7 H7B . 0.9700 ?
    C8 C9 . 1.387(5) ?
    C8 C10 . 1.393(5) ?
    C9 C11 . 1.389(5) ?
    C9 H9A . 0.9300 ?
    C10 C12 . 1.384(5) ?
    C10 H10A . 0.9300 ?
    C11 C13 . 1.368(6) ?
    C11 H11A . 0.9300 ?
    C12 C13 . 1.373(6) ?
    C12 H12A . 0.9300 ?
    C13 H13A . 0.9300 ?
    C14 C16 . 1.371(5) ?
    C14 C15 . 1.377(5) ?
    C15 C17 . 1.378(5) ?
    C15 H15A . 0.9300 ?
    C16 C18 . 1.385(6) ?
    C16 H16A . 0.9300 ?
    C17 C19 . 1.365(7) ?
    C17 H17A . 0.9300 ?
    C18 C19 . 1.377(7) ?
    C18 H18A . 0.9300 ?
    C19 H19A . 0.9300 ?
    C20 C22 . 1.373(5) ?
    C20 C21 . 1.381(5) ?
    C21 C23 . 1.396(5) ?
    C21 H21A . 0.9300 ?
    C22 C24 . 1.378(5) ?
    C22 H22A . 0.9300 ?
    C23 C25 . 1.358(6) ?
    C23 H23A . 0.9300 ?
    C24 C25 . 1.369(6) ?
    C24 H24A . 0.9300 ?
    C25 H25A . 0.9300 ?
loop_
    _geom_angle_atom_site_label_1
    _geom_angle_atom_site_label_2
    _geom_angle_atom_site_label_3
    _geom_angle_site_symmetry_1
    _geom_angle_site_symmetry_3
    _geom_angle
    _geom_angle_publ_flag
    Cu1 Br1 Cu1 5 . 72.547(19) ?
    N1 Cu1 P1 . . 111.65(8) ?
    N1 Cu1 Br1 . 5 103.91(8) ?
    P1 Cu1 Br1 . 5 116.05(4) ?
    N1 Cu1 Br1 . . 102.07(8) ?
    P1 Cu1 Br1 . . 114.33(3) ?
    Br1 Cu1 Br1 5 . 107.453(19) ?
    N1 Cu1 Cu1 . 5 112.31(8) ?
    P1 Cu1 Cu1 . 5 135.99(4) ?
    Br1 Cu1 Cu1 5 5 53.99(2) ?
    Br1 Cu1 Cu1 . 5 53.47(2) ?
    C20 P1 C8 . . 103.50(16) ?
    C20 P1 C14 . . 103.00(16) ?
    C8 P1 C14 . . 102.83(15) ?
    C20 P1 Cu1 . . 116.40(12) ?
    C8 P1 Cu1 . . 111.84(11) ?
    C14 P1 Cu1 . . 117.48(12) ?
    C1 N1 C2 . . 115.3(3) ?
    C1 N1 Cu1 . . 117.7(2) ?
    C2 N1 Cu1 . . 123.9(2) ?
    N1 C1 C3 . . 124.0(3) ?
    N1 C1 H1A . . 118.0 ?
    C3 C1 H1A . . 118.0 ?
    N1 C2 C4 . . 124.3(3) ?
    N1 C2 H2A . . 117.8 ?
    C4 C2 H2A . . 117.8 ?
    C5 C3 C1 . . 120.2(3) ?
    C5 C3 H3A . . 119.9 ?
    C1 C3 H3A . . 119.9 ?
    C2 C4 C5 . . 120.1(3) ?
    C2 C4 H4A . . 119.9 ?
    C5 C4 H4A . . 119.9 ?
    C3 C5 C4 . . 115.9(3) ?
    C3 C5 C6 . . 120.4(3) ?
    C4 C5 C6 . . 123.7(3) ?
    C5 C6 C7 . . 116.8(3) ?
    C5 C6 H6A . . 108.1 ?
    C7 C6 H6A . . 108.1 ?
    C5 C6 H6B . . 108.1 ?
    C7 C6 H6B . . 108.1 ?
    H6A C6 H6B . . 107.3 ?
    C6 C7 C6 2 . 114.9(4) ?
    C6 C7 H7A 2 . 108.5 ?
    C6 C7 H7A . . 108.5 ?
    C6 C7 H7B 2 . 108.5 ?
    C6 C7 H7B . . 108.5 ?
    H7A C7 H7B . . 107.5 ?
    C9 C8 C10 . . 118.1(3) ?
    C9 C8 P1 . . 124.0(3) ?
    C10 C8 P1 . . 117.8(3) ?
    C8 C9 C11 . . 120.4(4) ?
    C8 C9 H9A . . 119.8 ?
    C11 C9 H9A . . 119.8 ?
    C12 C10 C8 . . 121.1(4) ?
    C12 C10 H10A . . 119.5 ?
    C8 C10 H10A . . 119.5 ?
    C13 C11 C9 . . 120.6(4) ?
    C13 C11 H11A . . 119.7 ?
    C9 C11 H11A . . 119.7 ?
    C13 C12 C10 . . 119.9(4) ?
    C13 C12 H12A . . 120.0 ?
    C10 C12 H12A . . 120.0 ?
    C11 C13 C12 . . 119.9(4) ?
    C11 C13 H13A . . 120.0 ?
    C12 C13 H13A . . 120.0 ?
    C16 C14 C15 . . 118.4(3) ?
    C16 C14 P1 . . 118.1(3) ?
    C15 C14 P1 . . 123.5(3) ?
    C14 C15 C17 . . 121.4(4) ?
    C14 C15 H15A . . 119.3 ?
    C17 C15 H15A . . 119.3 ?
    C14 C16 C18 . . 120.7(4) ?
    C14 C16 H16A . . 119.7 ?
    C18 C16 H16A . . 119.7 ?
    C19 C17 C15 . . 119.7(4) ?
    C19 C17 H17A . . 120.1 ?
    C15 C17 H17A . . 120.1 ?
    C19 C18 C16 . . 120.0(5) ?
    C19 C18 H18A . . 120.0 ?
    C16 C18 H18A . . 120.0 ?
    C17 C19 C18 . . 119.8(4) ?
    C17 C19 H19A . . 120.1 ?
    C18 C19 H19A . . 120.1 ?
    C22 C20 C21 . . 117.8(3) ?
    C22 C20 P1 . . 118.0(3) ?
    C21 C20 P1 . . 124.1(3) ?
    C20 C21 C23 . . 120.7(4) ?
    C20 C21 H21A . . 119.7 ?
    C23 C21 H21A . . 119.7 ?
    C20 C22 C24 . . 121.4(4) ?
    C20 C22 H22A . . 119.3 ?
    C24 C22 H22A . . 119.3 ?
    C25 C23 C21 . . 120.2(4) ?
    C25 C23 H23A . . 119.9 ?
    C21 C23 H23A . . 119.9 ?
    C25 C24 C22 . . 120.2(4) ?
    C25 C24 H24A . . 119.9 ?
    C22 C24 H24A . . 119.9 ?
    C23 C25 C24 . . 119.6(4) ?
    C23 C25 H25A . . 120.2 ?
    C24 C25 H25A . . 120.2 ?
data_global
_journal_date_recd_electronic     2012-01-16
_journal_date_accepted     2012-01-31
_journal_name_full     'Acta Crystallographica, Section E'
_journal_year     2012
_journal_volume     68
_journal_issue      3
_journal_page_first     m252
_journal_page_last     m252
_journal_paper_category     QM
_journal_paper_doi     10.1107/S1600536812004084
_journal_coeditor_code     RZ2699
_publ_contact_author_name     'Professor C. Zhang'
_publ_contact_author_address
;
School of Chemical Engineering
Nanjing University of Science and Technology
200 Xiaolingwei, Nanjing 210094, Jiangsu
People's Republic of China
;
_publ_contact_author_email     'chizhang@mail.njust.edu.cn'
_publ_contact_author_fax     '+86 25 8431 5438'
_publ_contact_author_phone     '+86 25 8431 5943'
_publ_section_title
;\
<i>catena</i>-Poly[[(triphenylphosphane-\k<i>P</i>)copper(I)]-di-\m-bromido-\
[(triphenylphosphane-\k<i>P</i>)copper(I)]-\m-1,3-bis(pyridin-4-yl)propane-\
\k^2^<i>N</i>:<i>N</i>']
;
loop_
    _publ_author_name
    _publ_author_address
    'Wenjiang Huang'
;
Institute of Molecular Engineering and Advanced Materials,
School of Chemical Engineering
Nanjing University of Science and Technology
200 Xiaolingwei, Nanjing 210094, Jiangsu
People's Republic of China
;
    'Jinfang Zhang'
;
Institute of Science and Technology
Jiangsu University
301 Xuefu Road, Zhenjiang 212013
People's Republic of China
;
    'Chi Zhang'
;
Institute of Molecular Engineering and Advanced Materials,
School of Chemical Engineering
Nanjing University of Science and Technology
200 Xiaolingwei, Nanjing 210094, Jiangsu
People's Republic of China
;
