# Supplementary material for: catena-Poly[[(triphenyl­phosphane-κP)copper(I)]-di-μ-bromido-[(triphenyl­phos­phane-κP)copper(I)]-μ-1,3-bis(pyridin-4-yl)­propane-κ2 N:N′]
Source: Acta Crystallogr Sect E Struct Rep Online. 2012 Feb 4;68(Pt 3):m252. doi: 10.1107/S1600536812004084 (PMC3297220; doi:10.1107/S1600536812004084)
Supplement: Supplementary file 2 [file e-68-0m252-Isup2.hkl]

# 
# h,k,l, Fc-squared, Fo-squared, sigma(Fo-squared) and status flag 
# 
data_I
_shelx_title ' s in C2/c                        C2/c' 
_shelx_refln_list_code          4 
_shelx_F_calc_maximum      439.80 
_exptl_crystal_F_000      2039.62 
_reflns_d_resolution_high  0.7999 
 
loop_ 
 _symmetry_equiv_pos_as_xyz 
 'x, y, z' 
 '-x, y, -z+1/2' 
 'x+1/2, y+1/2, z' 
 '-x+1/2, y+1/2, -z+1/2' 
 '-x, -y, -z' 
 'x, -y, z-1/2' 
 '-x+1/2, -y+1/2, -z' 
 'x+1/2, -y+1/2, z-1/2' 
 
_cell_length_a    25.7030 
_cell_length_b     9.3679 
_cell_length_c    20.0050 
_cell_angle_alpha  90.000 
_cell_angle_beta  111.580 
_cell_angle_gamma  90.000 
 
_shelx_F_squared_multiplier     1.000 
 
loop_ 
 _refln_index_h 
 _refln_index_k 
 _refln_index_l 
 _refln_F_squared_calc 
 _refln_F_squared_meas 
 _refln_F_squared_sigma 
 _refln_observed_status 
   4   0   0    14565.34    14666.58    205.55 o 
   6   0   0    39942.82    40247.73    339.32 o 
   8   0   0     2475.41     2407.18     99.76 o 
  10   0   0   135427.34   133053.86   2276.28 o 
  12   0   0   149995.52   146622.95   1805.70 o 
  14   0   0    14419.06    14634.89    259.17 o 
  16   0   0     3829.39     3755.82    625.28 o 
  18   0   0     3400.10     3342.54    206.99 o 
  20   0   0     6504.42     5872.26    313.78 o 
  22   0   0    14258.26    15539.18   1010.66 o 
  24   0   0     6450.05     7230.31    377.28 o 
  26   0   0     2804.31     2514.20    663.55 o 
  28   0   0      489.88      445.82     86.33 o 
   3   1   0     1053.63     1059.79     34.20 o 
   5   1   0     1670.41     1787.11     79.44 o 
   7   1   0    43961.41    42874.37    522.14 o 
   9   1   0    17079.86    16608.05    155.92 o 
  11   1   0    15947.20    14255.02    250.31 o 
  13   1   0    73619.20    74495.89    718.04 o 
  15   1   0    15575.86    15346.62    223.64 o 
  17   1   0      650.65      799.67     72.50 o 
  19   1   0      473.91      565.42     75.15 o 
  21   1   0     4520.43     4837.70    254.91 o 
  23   1   0     1181.11     1348.18    266.11 o 
  25   1   0     3528.66     3469.70    281.10 o 
  27   1   0      177.59      188.93    139.41 o 
  29   1   0       33.68      106.24    116.14 o 
   0   2   0    95505.34    93231.13    639.63 o 
   2   2   0    12012.97    12226.71    114.34 o 
   4   2   0     4285.70     4329.54     75.22 o 
   6   2   0     5450.54     5433.48     79.59 o 
   8   2   0     2741.22     3004.35     76.15 o 
  10   2   0     1700.97     1823.76    105.04 o 
  12   2   0      352.28      383.46     44.24 o 
  14   2   0        0.36       88.10     34.08 o 
  16   2   0       98.48      212.80     56.78 o 
  18   2   0       21.32       79.96     46.42 o 
  20   2   0     3030.74     3271.92    242.27 o 
  22   2   0      151.93       15.24     78.26 o 
  24   2   0       15.70       37.76     42.55 o 
  26   2   0      128.58      111.97     73.56 o 
  28   2   0        5.95       28.69    132.42 o 
   1   3   0    37579.39    36059.62    258.74 o 
   3   3   0    59560.17    59178.37    590.61 o 
   5   3   0     1228.73     1166.49     63.32 o 
   7   3   0        7.46       51.65     19.23 o 
   9   3   0     8499.93     8376.11    120.83 o 
  11   3   0    50553.43    50255.09    366.38 o 
  13   3   0    28954.00    28851.87    219.33 o 
  15   3   0    11183.61    11301.72    189.48 o 
  17   3   0       95.33      150.43     39.34 o 
  19   3   0     1496.55     1469.16    147.00 o 
  21   3   0       72.30      168.16     74.28 o 
  23   3   0     6240.68     6423.65    632.92 o 
  25   3   0     3259.41     2783.82    488.52 o 
  27   3   0      115.97      205.35     87.96 o 
   0   4   0   131817.98   132775.94   1027.57 o 
   2   4   0    61871.48    61118.54    358.15 o 
   4   4   0     1777.17     1411.75    109.89 o 
   6   4   0      991.75     1020.35    100.41 o 
   8   4   0     1053.27      840.62     63.27 o 
  10   4   0    62009.84    64351.72    431.25 o 
  12   4   0    49693.21    50024.85    299.12 o 
  14   4   0     8902.89     8682.85    189.11 o 
  16   4   0     1880.48     1824.96    122.45 o 
  18   4   0      461.92      556.24     77.64 o 
  20   4   0      564.35      607.39     82.18 o 
  22   4   0     7474.06     7902.86    334.94 o 
  24   4   0     5295.52     5616.39    541.94 o 
  26   4   0     1230.12     1264.58    213.79 o 
  28   4   0      520.44      346.41    118.73 o 
   1   5   0    33033.76    33427.02    344.83 o 
   3   5   0    31814.79    32794.67    265.66 o 
   5   5   0     4702.98     4578.47    130.97 o 
   7   5   0     3260.17     3587.05    103.71 o 
   9   5   0    13285.20    14001.75    153.83 o 
  11   5   0    15270.61    15898.33    224.87 o 
  13   5   0    14112.94    14543.89    228.35 o 
  15   5   0     6633.07     6977.76    175.48 o 
  17   5   0      425.19      377.92     58.18 o 
  19   5   0      301.80      373.24     94.23 o 
  21   5   0     1047.79      915.78    187.96 o 
  23   5   0     2693.39     3106.36    365.32 o 
  25   5   0      914.11      795.63    215.09 o 
  27   5   0      523.42      360.67    281.15 o 
   0   6   0      106.54      121.05     47.41 o 
   2   6   0     1880.62     1929.68    110.39 o 
   4   6   0      281.09      308.83     36.71 o 
   6   6   0       19.27       70.66     31.09 o 
   8   6   0     3184.45     2984.75    106.26 o 
  10   6   0     3775.51     3939.94    253.67 o 
  12   6   0       66.11       75.90     22.63 o 
  14   6   0      464.18      492.18     59.74 o 
  16   6   0      356.01      303.30     74.54 o 
  18   6   0      182.74      252.55     70.03 o 
  20   6   0      993.14      724.26    158.27 o 
  22   6   0       63.50       92.94     58.92 o 
  24   6   0      114.87      195.73     74.12 o 
   1   7   0     7940.10     8466.04    156.29 o 
   3   7   0     1181.63     1242.64    126.31 o 
   5   7   0       66.83      113.86     28.27 o 
   7   7   0      230.66      277.61     48.26 o 
   9   7   0      778.26      713.42     65.90 o 
  11   7   0     6247.26     6776.50    190.47 o 
  13   7   0    10897.10    11354.11    624.53 o 
  15   7   0      788.05      781.83    146.38 o 
  17   7   0      472.57      505.39    122.37 o 
  19   7   0     1284.06     1388.95    150.30 o 
  21   7   0        3.24       56.66     45.12 o 
  23   7   0     1133.03     1026.03    286.23 o 
   0   8   0    19162.69    21322.27    463.90 o 
   2   8   0    16736.74    18153.26    273.67 o 
   4   8   0     6586.77     6596.73    210.03 o 
   6   8   0      753.83      729.19     69.07 o 
   8   8   0     2272.01     1822.44    203.66 o 
  10   8   0     3252.90     3570.01    327.38 o 
  12   8   0     7897.40     8407.57    519.93 o 
  14   8   0     4965.73     5146.12    242.28 o 
  16   8   0     1709.35     1819.42    206.83 o 
  18   8   0      159.55      178.24     39.73 o 
  20   8   0       43.51      100.71     44.35 o 
   1   9   0     4520.65     4563.52    228.85 o 
   3   9   0     3422.60     3146.80    251.36 o 
   5   9   0      486.32      507.94     84.47 o 
   7   9   0     1676.95     1534.53    188.89 o 
   9   9   0     3796.01     4320.25    267.05 o 
  11   9   0     2366.01     2135.38    482.75 o 
  13   9   0     3005.35     2397.67    400.45 o 
  15   9   0      751.25      548.52    170.74 o 
  17   9   0       90.45      135.31     99.81 o 
  19   9   0       88.32      115.06     47.59 o 
   0  10   0      353.43      195.15     76.78 o 
   2  10   0       56.01      155.54     40.03 o 
   4  10   0     1331.69     1207.32    325.35 o 
   6  10   0       86.03      149.22     52.31 o 
   8  10   0     1184.89      868.87    195.39 o 
  10  10   0        5.94       64.83     58.43 o 
  12  10   0      130.14       90.31     63.14 o 
  14  10   0      154.68      151.15     57.93 o 
   1  11   0     1510.36     1394.86    261.80 o 
   3  11   0      498.44      393.95     83.82 o 
   5  11   0       22.14       42.34     54.24 o 
   7  11   0       85.42       93.40     50.74 o 
   9  11   0       34.32       86.67     50.81 o 
 -29   1   1        2.90      123.66     84.71 o 
 -27   1   1     1120.28      895.71    321.71 o 
 -25   1   1     2875.50     2364.16    486.07 o 
 -23   1   1     3535.99     3560.43    263.65 o 
 -21   1   1       51.91       -5.24     71.21 o 
 -19   1   1      894.38      674.66    101.53 o 
 -17   1   1       32.50      102.86     51.57 o 
 -15   1   1     7414.21     7090.62    235.31 o 
 -13   1   1    14753.99    13816.91    314.73 o 
 -11   1   1      574.33      575.90     69.36 o 
  -9   1   1     5388.31     5270.10     86.67 o 
  -7   1   1     1398.56     1528.38     85.07 o 
  -5   1   1     1439.03     1218.37     62.26 o 
  -3   1   1    12167.66    10937.16    111.64 o 
   1   1   1    24369.21    22562.95    242.03 o 
   3   1   1     4986.16     4501.21     54.89 o 
   5   1   1     3535.15     3536.54    137.66 o 
   7   1   1     3268.12     3107.45    117.31 o 
   9   1   1      364.16      395.89     53.22 o 
  11   1   1      198.80      180.35     34.07 o 
  13   1   1     3084.43     3170.18    154.06 o 
  15   1   1       15.69      135.33     39.90 o 
  17   1   1     5992.70     6109.18    144.24 o 
  19   1   1      404.54      638.14    121.62 o 
  21   1   1       40.95        8.91     78.50 o 
  23   1   1      410.31      498.02    151.51 o 
  25   1   1     1021.85      841.08    292.32 o 
  27   1   1       28.95      136.84     94.64 o 
 -28   2   1      899.82      765.81    159.57 o 
 -26   2   1     4386.19     4697.95    222.77 o 
 -24   2   1     3810.69     3650.01    434.56 o 
 -22   2   1     1677.05     1366.52    155.27 o 
 -20   2   1       76.91       65.66     58.40 o 
 -18   2   1        8.93       22.69     40.87 o 
 -16   2   1     4521.24     4384.57    156.43 o 
 -14   2   1    31531.03    30841.93    267.58 o 
 -12   2   1    10205.42    10126.00    150.44 o 
 -10   2   1     3536.95     3563.91    116.07 o 
  -8   2   1      101.46      101.79     28.79 o 
  -6   2   1    12283.16    11526.88    128.67 o 
  -4   2   1     1818.73     1584.06     79.31 o 
  -2   2   1    67008.00    66565.10    615.34 o 
   0   2   1      553.95      581.41     37.74 o 
   2   2   1      118.98      190.92     24.07 o 
   4   2   1     1512.84     1411.21    133.55 o 
   6   2   1     8216.78     7913.70    157.99 o 
   8   2   1     1408.07     1564.30     97.53 o 
  10   2   1      198.23      178.80     34.96 o 
  12   2   1     3394.70     3150.04    181.00 o 
  14   2   1     1812.52     1935.85    137.54 o 
  16   2   1      190.80      170.94     38.08 o 
  18   2   1     3951.72     3862.11    265.73 o 
  20   2   1      235.88      254.60     50.66 o 
  22   2   1      720.33      793.87    173.31 o 
  24   2   1     1634.53     1563.81    374.33 o 
  26   2   1      440.11      439.13    148.97 o 
  28   2   1      164.85      157.57     85.14 o 
 -29   3   1      542.36      491.03    126.84 o 
 -27   3   1     1089.78      841.23    141.27 o 
 -25   3   1     1649.18     1420.73    368.61 o 
 -23   3   1     2308.83     1821.53    329.22 o 
 -21   3   1      168.33      104.94     35.61 o 
 -19   3   1      352.91      394.68     86.81 o 
 -17   3   1      886.64      827.63    114.82 o 
 -15   3   1    11570.60    11400.74    227.07 o 
 -13   3   1    12937.87    12496.56    150.75 o 
 -11   3   1     7480.29     7493.47    117.13 o 
  -9   3   1      744.88      655.63     57.90 o 
  -7   3   1     4287.43     4577.26    120.60 o 
  -5   3   1      222.09      375.36     43.12 o 
  -3   3   1    22475.26    22432.17    191.15 o 
  -1   3   1    12693.11    12677.52    301.15 o 
   1   3   1     2336.73     2225.17     58.10 o 
   3   3   1      964.39      979.87     56.04 o 
   5   3   1      109.93      192.54     21.79 o 
   7   3   1     1752.53     1544.07    165.80 o 
   9   3   1       63.22      148.79     44.96 o 
  11   3   1     1764.08     2197.26    101.73 o 
  13   3   1     3169.80     3306.72    167.04 o 
  15   3   1      253.91      138.62     34.94 o 
  17   3   1      146.87      103.41     55.20 o 
  19   3   1      101.81       91.07     45.07 o 
  21   3   1      134.54      158.21     39.27 o 
  23   3   1     2102.80     2154.83    292.29 o 
  25   3   1     1634.37     1546.55    184.14 o 
  27   3   1      283.60      309.76     88.61 o 
 -28   4   1      257.00      213.98    114.02 o 
 -26   4   1      109.00      -58.85     77.42 o 
 -24   4   1       73.60       69.96     64.38 o 
 -22   4   1      436.27      494.82    128.88 o 
 -20   4   1      932.62      756.02    246.90 o 
 -18   4   1     4742.95     5063.39    263.22 o 
 -16   4   1      584.75      562.06     56.80 o 
 -14   4   1      226.08      218.80     33.32 o 
 -12   4   1      165.14      183.45     30.26 o 
 -10   4   1       95.79      182.31     41.76 o 
  -8   4   1    19002.85    19794.42    205.26 o 
  -6   4   1     4781.79     4220.64    109.24 o 
  -4   4   1     7172.91     7061.91    150.98 o 
  -2   4   1      120.81      124.00     23.91 o 
   0   4   1      505.52      606.95     52.85 o 
   2   4   1     5304.07     5372.18    130.66 o 
   4   4   1     3408.75     2866.40     95.99 o 
   6   4   1     5996.23     5740.77    103.42 o 
   8   4   1       13.26       80.02     29.16 o 
  10   4   1     1359.90     1380.05    146.65 o 
  12   4   1     1088.96     1272.88     94.45 o 
  14   4   1      121.69      143.63     45.55 o 
  16   4   1     1263.36     1283.58    146.85 o 
  18   4   1     2721.82     2363.69    324.10 o 
  20   4   1      158.16      165.53     45.68 o 
  22   4   1       69.01      220.30    125.10 o 
  24   4   1      174.15       85.41     71.39 o 
  26   4   1      102.06      103.15     74.05 o 
 -27   5   1      625.92      415.00    147.12 o 
 -25   5   1     2517.94     2101.25    410.18 o 
 -23   5   1      931.78      923.41    157.71 o 
 -21   5   1      155.24      200.21     76.35 o 
 -19   5   1     2680.23     2896.44    302.61 o 
 -17   5   1      417.35      444.17     61.58 o 
 -15   5   1     2361.73     2073.01    191.40 o 
 -13   5   1     9208.79     9356.96    200.37 o 
 -11   5   1     6539.48     6943.19    148.42 o 
  -9   5   1     5386.96     5767.64    227.24 o 
  -7   5   1     8891.78     8735.85    137.50 o 
  -5   5   1     6093.16     6350.84    108.13 o 
  -3   5   1       38.84        8.51     21.17 o 
  -1   5   1    11839.88    12426.03    138.55 o 
   1   5   1      879.32      832.69     79.41 o 
   3   5   1    12321.41    13101.02    139.61 o 
   5   5   1    33765.30    35745.96    331.27 o 
   7   5   1    12302.97    12668.31    175.82 o 
   9   5   1       14.62       72.17     37.75 o 
  11   5   1      143.93      135.69     32.74 o 
  13   5   1      130.94      129.40     44.45 o 
  15   5   1     2011.53     2163.03    192.41 o 
  17   5   1     7609.90     7663.60    612.10 o 
  19   5   1     1657.14     1601.91    250.16 o 
  21   5   1      438.25      472.00    106.45 o 
  23   5   1        3.33       71.25     57.16 o 
  25   5   1      168.06      203.23    134.16 o 
 -26   6   1     1414.09      839.07    445.78 o 
 -24   6   1     1634.55     1418.97    357.12 o 
 -22   6   1      113.43      224.72     54.42 o 
 -20   6   1      122.16      144.26     52.86 o 
 -18   6   1      443.44      551.42    115.52 o 
 -16   6   1      610.83      541.86     92.64 o 
 -14   6   1     7252.99     7206.39    276.66 o 
 -12   6   1     2346.97     2042.16    214.75 o 
 -10   6   1     1705.55     1670.03    115.35 o 
  -8   6   1     1618.32     1751.15    153.05 o 
  -6   6   1      819.19      749.75     62.38 o 
  -4   6   1      485.31      520.10     58.76 o 
  -2   6   1     4119.80     4389.42    136.78 o 
   0   6   1      788.09      754.78     67.43 o 
   2   6   1      891.71      833.34     85.59 o 
   4   6   1     4117.97     4074.75    112.41 o 
   6   6   1     2228.77     2111.20    118.57 o 
   8   6   1      702.27      760.92     58.61 o 
  10   6   1       13.67        3.64     39.21 o 
  12   6   1      115.11      126.52     37.85 o 
  14   6   1     1508.89     1434.39    179.02 o 
  16   6   1      674.34      588.25     76.38 o 
  18   6   1     1188.22     1002.90    135.44 o 
  20   6   1      372.22      284.98     65.44 o 
  22   6   1      260.58      239.30     52.06 o 
  24   6   1      299.83      333.73    112.71 o 
 -23   7   1      298.85      269.78     63.62 o 
 -21   7   1      374.09      296.07     98.02 o 
 -19   7   1      187.09      209.39     71.09 o 
 -17   7   1     1864.15     1966.89    314.86 o 
 -15   7   1     2173.68     2506.22    211.02 o 
 -13   7   1      429.60      426.93     65.56 o 
 -11   7   1     2680.01     2320.88    166.03 o 
  -9   7   1      684.57      588.08     53.72 o 
  -7   7   1     4955.92     4872.20    180.02 o 
  -5   7   1     2004.16     1962.73    140.18 o 
  -3   7   1      971.12      788.39     78.31 o 
  -1   7   1      565.32      499.41     42.74 o 
   1   7   1       71.82      107.91     26.23 o 
   3   7   1      195.08      274.89     35.79 o 
   5   7   1     2452.61     2420.39    153.42 o 
   7   7   1     3075.32     2899.49    132.29 o 
   9   7   1        0.49       58.06     28.38 o 
  11   7   1      106.02       67.50     68.99 o 
  13   7   1      118.43      123.12     32.10 o 
  15   7   1       39.53      162.19     55.37 o 
  17   7   1      502.48      465.15     94.68 o 
  19   7   1       40.75      103.34     54.44 o 
  21   7   1      472.64      453.43    117.77 o 
  23   7   1       89.75      241.63     67.97 o 
 -22   8   1       29.12      128.15    100.26 o 
 -20   8   1     1073.94      969.91    191.70 o 
 -18   8   1     1837.46     1828.44    304.68 o 
 -16   8   1     1401.34     1546.83    162.79 o 
 -14   8   1       11.45       28.51     51.65 o 
 -12   8   1      443.52      402.39     87.56 o 
 -10   8   1     1008.82     1024.88    117.58 o 
  -8   8   1     5917.66     5971.61    259.80 o 
  -6   8   1    10651.31    11409.39    239.87 o 
  -4   8   1     2401.35     2258.89    160.73 o 
  -2   8   1      571.70      547.09     53.07 o 
   0   8   1     2233.10     2005.75    195.76 o 
   2   8   1     2777.84     3003.44    219.08 o 
   4   8   1     6637.70     7015.36    249.88 o 
   6   8   1    10154.68    10509.55    324.47 o 
   8   8   1      144.50      158.76     50.90 o 
  10   8   1      578.25      600.15     91.94 o 
  12   8   1      295.40      296.01     54.09 o 
  14   8   1     1681.72     1771.73    297.82 o 
  16   8   1     1161.01     1185.67    243.97 o 
  18   8   1     1388.92      972.03    273.80 o 
  20   8   1       32.02      122.60     52.54 o 
 -19   9   1      843.14      556.44    199.54 o 
 -17   9   1      947.32      960.96    170.38 o 
 -15   9   1       65.46       55.31     46.29 o 
 -13   9   1      857.59      874.46    131.25 o 
 -11   9   1      104.16      104.49    117.22 o 
  -9   9   1     1059.37     1024.57    242.80 o 
  -7   9   1     5800.54     6782.03    535.78 o 
  -5   9   1     1879.31     1914.10    253.31 o 
  -3   9   1      161.14      170.38     41.90 o 
  -1   9   1       18.98       59.29     27.50 o 
   1   9   1      227.99      276.01     34.47 o 
   3   9   1      865.91      957.54    145.01 o 
   5   9   1     4208.23     4504.81    346.84 o 
   7   9   1     2171.63     2166.63    285.74 o 
   9   9   1      204.96      174.14     51.62 o 
  11   9   1      203.12      169.25     55.20 o 
  13   9   1      195.26      285.79     63.28 o 
  15   9   1      928.85      915.48    137.97 o 
  17   9   1     2329.26     1906.60    357.70 o 
 -14  10   1      538.08      241.09    137.07 o 
 -12  10   1      699.26      741.85    159.48 o 
 -10  10   1      848.62      693.68    203.10 o 
  -8  10   1      375.77      328.47     81.20 o 
  -6  10   1      145.40      213.41     52.42 o 
  -4  10   1       10.74      114.27     42.61 o 
  -2  10   1      388.41      320.25     68.67 o 
   0  10   1      786.41      635.75    120.35 o 
   2  10   1      921.86      693.05    107.17 o 
   4  10   1     1732.50     1778.00    449.59 o 
   6  10   1     1242.08     1319.26    167.53 o 
   8  10   1      399.32      212.50     95.54 o 
  10  10   1      239.97      275.52     55.46 o 
  12  10   1       30.23       82.22     50.92 o 
  14  10   1       95.72      123.64     67.60 o 
  -9  11   1      328.43      253.55     71.42 o 
  -7  11   1      328.36      373.82    196.49 o 
  -5  11   1      608.31      640.47     91.80 o 
  -3  11   1       41.57       83.50     39.68 o 
  -1  11   1       49.96      108.09     65.36 o 
   1  11   1      118.47       91.03     55.11 o 
   3  11   1       22.75       43.19     34.09 o 
   5  11   1      955.84      659.93    181.74 o 
   7  11   1      408.59      199.07     93.88 o 
   9  11   1      144.70      100.02     80.02 o 
 -28   0   2      471.12      234.06    233.32 o 
 -26   0   2     2273.34     1561.26    489.99 o 
 -24   0   2     2243.05     2569.51    247.79 o 
 -22   0   2     1200.65     1147.73    301.92 o 
 -20   0   2     9547.75     9141.56    364.19 o 
 -18   0   2    11284.19    10825.99    265.48 o 
 -16   0   2    15066.76    14650.96    244.57 o 
 -14   0   2    29200.65    27187.28    561.33 o 
 -12   0   2    50622.38    49826.74    475.72 o 
 -10   0   2     1352.55     1477.01    246.47 o 
  -4   0   2    25170.60    24982.39    212.51 o 
   2   0   2     1564.53     1550.87     85.28 o 
   6   0   2    14351.48    13713.33    388.51 o 
   8   0   2    46335.46    44333.45    584.77 o 
  10   0   2   182497.59   178134.78   1323.65 o 
  12   0   2    70536.65    70401.85    651.85 o 
  14   0   2      424.30      438.01     59.65 o 
  16   0   2     5404.13     4714.10    249.50 o 
  18   0   2     2903.41     2687.04    405.13 o 
  20   0   2    20789.91    22653.54    835.48 o 
  22   0   2    15960.92    18052.56    512.69 o 
  24   0   2     4022.26     5125.44    298.60 o 
  26   0   2       40.56      117.51     80.82 o 
  28   0   2      169.08      170.64     94.95 o 
 -29   1   2      154.45      164.13     87.90 o 
 -27   1   2      598.94      500.35    105.52 o 
 -25   1   2      613.94      663.34    168.66 o 
 -23   1   2     1858.33     1580.69    356.02 o 
 -21   1   2      628.03      627.49    116.69 o 
 -19   1   2     1799.58     1626.66    146.65 o 
 -17   1   2     5986.73     6050.62    442.77 o 
 -15   1   2    13549.44    13475.66    211.64 o 
 -13   1   2    55176.29    54982.41    405.78 o 
 -11   1   2    30262.49    29839.05    229.81 o 
  -9   1   2      436.22      593.33     59.46 o 
  -7   1   2     1068.09     1167.92     77.77 o 
  -3   1   2    44270.83    43574.95    227.33 o 
  -1   1   2    96658.40    95950.00    922.47 o 
   1   1   2    45932.30    44280.91    495.41 o 
   3   1   2    62032.80    59514.13    432.42 o 
   5   1   2     8365.09     7973.06    100.39 o 
   7   1   2   152137.05   146550.25    737.79 o 
   9   1   2    38258.00    36267.23    260.35 o 
  11   1   2    28683.74    27806.26    388.89 o 
  13   1   2    26339.88    27000.98    311.19 o 
  15   1   2     1024.09      941.46     73.65 o 
  17   1   2     3792.74     3756.55    209.41 o 
  19   1   2     4570.71     5055.54    235.82 o 
  21   1   2     7757.57     8142.10    427.13 o 
  23   1   2     8286.42     9238.08    352.11 o 
  25   1   2     1875.47     1724.94    351.72 o 
  27   1   2       25.63       39.20     44.99 o 
 -28   2   2       83.81       13.32     75.11 o 
 -26   2   2      102.45      148.38     96.22 o 
 -24   2   2      105.86      255.49     73.31 o 
 -22   2   2       10.75      116.29     63.01 o 
 -20   2   2      623.24      644.69    108.68 o 
 -18   2   2      777.37      758.77    111.06 o 
 -16   2   2      680.68      745.60     70.36 o 
 -14   2   2       11.06      103.98     82.65 o 
 -12   2   2      478.25      590.03     68.30 o 
 -10   2   2      447.02      420.09     44.12 o 
  -8   2   2      977.49      911.43     60.76 o 
  -6   2   2      444.71      465.47     45.28 o 
  -4   2   2     1248.19     1263.26     64.42 o 
  -2   2   2    11630.04    11315.81    175.22 o 
   0   2   2      448.07      462.70     45.43 o 
   2   2   2    16602.25    16468.21    117.89 o 
   4   2   2      123.03      142.01     25.24 o 
   6   2   2     1734.16     1805.43     77.01 o 
   8   2   2     2914.93     3152.93     99.82 o 
  10   2   2       27.04       95.29     36.96 o 
  12   2   2        0.19      -16.72     37.45 o 
  14   2   2     1579.33     1657.01     97.40 o 
  16   2   2       80.25      120.06     36.47 o 
  18   2   2      434.35      374.14     54.41 o 
  20   2   2      766.94      768.44    100.21 o 
  22   2   2       39.26      150.72     67.62 o 
  24   2   2      448.18      383.17    100.93 o 
  26   2   2       11.50      192.46     73.20 o 
  28   2   2      217.40      212.65    130.84 o 
 -29   3   2      110.95      112.67     84.00 o 
 -27   3   2       79.03       52.52     44.52 o 
 -25   3   2     1253.56     1054.93    280.70 o 
 -23   3   2      647.25      723.69    149.48 o 
 -21   3   2     2491.98     2311.53    232.39 o 
 -19   3   2     7002.29     7053.92    235.65 o 
 -17   3   2     1744.00     1672.91    122.18 o 
 -15   3   2     6585.06     6396.55    167.80 o 
 -13   3   2    12689.78    11972.83    165.14 o 
 -11   3   2      386.53      311.93     34.39 o 
  -9   3   2     7374.42     7474.24    102.83 o 
  -7   3   2    13746.36    12948.35    172.12 o 
  -5   3   2    15049.48    14512.90    129.19 o 
  -3   3   2    59285.35    58027.26    374.72 o 
  -1   3   2   111429.54   111792.18    920.92 o 
   1   3   2     1413.06     1331.54     72.55 o 
   3   3   2     1013.48     1046.45     88.64 o 
   5   3   2    35971.95    35872.06    379.61 o 
   7   3   2    17245.91    17120.05    171.16 o 
   9   3   2    28791.89    29046.93    402.48 o 
  11   3   2    31830.17    32490.76    402.27 o 
  13   3   2     8290.75     8412.29    193.21 o 
  15   3   2      111.81      194.22     44.24 o 
  17   3   2     4922.76     4996.07    311.69 o 
  19   3   2     2602.65     2896.33    290.67 o 
  21   3   2     1727.28     1576.16    314.15 o 
  23   3   2     4370.38     4484.74    416.42 o 
  25   3   2      860.31      947.57    154.61 o 
  27   3   2      161.85      152.52     70.19 o 
 -28   4   2      664.64      431.30    116.71 o 
 -26   4   2     1178.07      915.65    249.47 o 
 -24   4   2     1554.72     1525.52    332.78 o 
 -22   4   2      934.75      996.71    127.85 o 
 -20   4   2     2466.38     2372.34    432.04 o 
 -18   4   2     7953.47     8513.23    565.92 o 
 -16   4   2     9295.42     9345.43    319.83 o 
 -14   4   2    18796.24    18612.18    289.92 o 
 -12   4   2    24412.79    23721.28    234.10 o 
 -10   4   2     8800.02     8791.46    123.77 o 
  -8   4   2    12976.74    12665.52    153.10 o 
  -6   4   2    31052.07    30888.26    299.27 o 
  -4   4   2    14465.40    12979.53    124.89 o 
  -2   4   2   102221.73   102447.46    552.01 o 
   0   4   2   106523.77   110785.62    665.12 o 
   2   4   2     2636.03     2214.16     92.35 o 
   4   4   2    12503.80    12048.04    129.21 o 
   6   4   2     6299.96     5468.92     90.34 o 
   8   4   2    12144.99    11417.20    134.96 o 
  10   4   2    56829.21    59045.54    303.07 o 
  12   4   2    32802.86    34609.44    389.29 o 
  14   4   2      128.44      108.49     39.86 o 
  16   4   2     1410.91     1369.66    153.60 o 
  18   4   2     2642.61     2972.44    338.75 o 
  20   4   2     7880.66     8326.49    479.68 o 
  22   4   2     8802.57    10487.66    379.55 o 
  24   4   2     3520.26     3572.89    230.44 o 
  26   4   2       93.44       82.75     58.48 o 
 -27   5   2      461.52      335.41     90.03 o 
 -25   5   2      242.54      194.44     59.28 o 
 -23   5   2      581.49      636.93    118.11 o 
 -21   5   2      242.58      257.15     55.25 o 
 -19   5   2      551.49      534.41     98.17 o 
 -17   5   2     2544.74     2699.84    383.16 o 
 -15   5   2     9614.62     9741.96    203.84 o 
 -13   5   2    11091.33    11468.13    210.16 o 
 -11   5   2     3856.75     3845.37    157.27 o 
  -9   5   2     3672.89     3411.81     90.09 o 
  -7   5   2     4007.85     4079.72    196.40 o 
  -5   5   2    12829.06    13174.94    142.25 o 
  -3   5   2    42258.78    41939.04    297.25 o 
  -1   5   2    23675.80    23998.23    198.22 o 
   1   5   2     8607.94     8066.94    111.59 o 
   3   5   2     1197.71     1036.29     90.21 o 
   5   5   2    10351.79    10498.84    124.85 o 
   7   5   2    33252.19    34102.98    213.00 o 
   9   5   2    23651.44    23967.84    285.44 o 
  11   5   2    20144.19    20793.70    399.84 o 
  13   5   2     9184.77     9417.25    399.76 o 
  15   5   2      320.80      344.91     80.20 o 
  17   5   2     1819.85     1546.62    236.13 o 
  19   5   2     4358.50     4802.49    416.89 o 
  21   5   2     2826.77     3201.17    224.35 o 
  23   5   2     1895.96     1655.15    316.85 o 
  25   5   2      497.93      441.89    112.76 o 
 -26   6   2        8.91       90.15     74.07 o 
 -24   6   2        2.39       14.49     61.66 o 
 -22   6   2      137.02       77.51     82.87 o 
 -20   6   2     1025.84     1215.65    185.68 o 
 -18   6   2      270.33      393.76     61.63 o 
 -16   6   2      696.10      595.32     85.88 o 
 -14   6   2      501.15      426.88    101.30 o 
 -12   6   2        4.41       54.07     28.64 o 
 -10   6   2     1104.02     1132.02     96.64 o 
  -8   6   2     2883.27     2566.47    131.55 o 
  -6   6   2      296.18      425.35     55.98 o 
  -4   6   2     1948.15     1811.31    119.45 o 
  -2   6   2     2310.82     2372.47    101.45 o 
   0   6   2     1575.38     1812.54    110.08 o 
   2   6   2     1558.16     1554.39    114.41 o 
   4   6   2     1668.46     1662.58    120.64 o 
   6   6   2      683.69      691.73     78.06 o 
   8   6   2     1158.45     1207.62    102.67 o 
  10   6   2      216.86      217.66     46.84 o 
  12   6   2       11.63       20.73     54.14 o 
  14   6   2       20.36       61.60     55.79 o 
  16   6   2      340.58      303.05     52.95 o 
  18   6   2      425.49      343.61    164.21 o 
  20   6   2      475.57      434.10     79.12 o 
  22   6   2       16.73       90.50     59.46 o 
  24   6   2       30.42       56.53     72.15 o 
 -23   7   2       19.93      -22.35     82.68 o 
 -21   7   2     2856.96     2669.06    321.74 o 
 -19   7   2     4843.01     5280.61    351.02 o 
 -17   7   2     1111.38     1241.31    188.61 o 
 -15   7   2      640.82      685.88    137.17 o 
 -13   7   2     5116.06     5367.83    360.70 o 
 -11   7   2      464.28      456.53     55.59 o 
  -9   7   2     5080.41     5256.73    247.40 o 
  -7   7   2     3234.23     3279.30    117.15 o 
  -5   7   2     1263.44     1337.28    111.22 o 
  -3   7   2     4464.97     4756.09    133.46 o 
  -1   7   2    10825.94    11444.82    170.39 o 
   1   7   2      928.15      961.45     81.78 o 
   3   7   2     2402.08     2451.20    158.87 o 
   5   7   2      904.23      913.46    101.33 o 
   7   7   2     2186.35     1974.05    176.00 o 
   9   7   2     3509.23     3235.38    255.11 o 
  11   7   2     7659.96     7964.38    322.70 o 
  13   7   2      932.48      877.23    121.50 o 
  15   7   2       57.23       92.36     31.11 o 
  17   7   2      524.94      413.66     86.13 o 
  19   7   2      132.17      156.91     53.06 o 
  21   7   2      807.42      974.05    290.79 o 
 -22   8   2       10.50      101.78     56.29 o 
 -20   8   2      250.12      131.84     52.28 o 
 -18   8   2     1725.91     1470.49    188.82 o 
 -16   8   2     1571.85     1526.37    279.31 o 
 -14   8   2     2957.93     2717.37    386.73 o 
 -12   8   2      366.27      477.09     86.09 o 
 -10   8   2        1.01        3.88     39.00 o 
  -8   8   2     3675.11     3505.44    244.37 o 
  -6   8   2    10712.17    11388.89    359.77 o 
  -4   8   2    15970.25    16848.54    325.98 o 
  -2   8   2    15428.99    16463.05    257.19 o 
   0   8   2     7977.04     8897.79    176.94 o 
   2   8   2      448.24      434.92     57.13 o 
   4   8   2      955.61      942.71    102.20 o 
   6   8   2     5695.41     5896.83    343.36 o 
   8   8   2    11099.20    11581.99    398.73 o 
  10   8   2     7616.59     8196.55    455.69 o 
  12   8   2     5316.12     5789.27    632.49 o 
  14   8   2      952.13      960.83    212.99 o 
  16   8   2       14.78       40.92     44.50 o 
  18   8   2     1054.69      882.49    260.92 o 
  20   8   2     1366.70     1207.98    323.47 o 
 -19   9   2      314.18       75.85     65.63 o 
 -17   9   2      995.35     1058.26    171.24 o 
 -15   9   2     2201.88     1652.40    394.90 o 
 -13   9   2     2492.07     2523.08    316.45 o 
 -11   9   2      858.43      946.23    174.25 o 
  -9   9   2      327.56      347.93    138.98 o 
  -7   9   2      402.58      299.04     86.08 o 
  -5   9   2     2858.08     3299.26    199.04 o 
  -3   9   2     5578.55     5747.45    446.16 o 
  -1   9   2     3342.79     3331.94    229.40 o 
   1   9   2      220.09      291.76     45.71 o 
   3   9   2        6.23       76.04     24.73 o 
   5   9   2      172.14      163.14     56.60 o 
   7   9   2     4687.70     4425.07    341.28 o 
   9   9   2     3419.81     2959.99    469.79 o 
  11   9   2     1512.41     1278.02    278.82 o 
  13   9   2      429.05      442.44     83.59 o 
  15   9   2      141.66      163.55     71.58 o 
  17   9   2      119.26      198.38     73.84 o 
 -16  10   2       48.67      129.54     53.64 o 
 -14  10   2       80.72       98.00     56.31 o 
 -12  10   2       27.10       53.59     45.94 o 
 -10  10   2      374.58      240.33     91.18 o 
  -8  10   2     2705.46     2653.97    179.41 o 
  -6  10   2      111.39      125.21     50.08 o 
  -4  10   2      398.64      481.09    116.25 o 
  -2  10   2      112.21      103.23     52.84 o 
   0  10   2       65.54      121.55     45.87 o 
   2  10   2      383.43      357.22     75.96 o 
   4  10   2     1956.15     1937.18    313.94 o 
   6  10   2      284.38      168.77     71.96 o 
   8  10   2      791.40      830.61    160.17 o 
  10  10   2       37.63      116.86    110.29 o 
  12  10   2       49.91       21.71     60.17 o 
  14  10   2      207.00      146.50    120.72 o 
  -9  11   2     1228.94      871.40    189.56 o 
  -7  11   2     1260.33      795.49    277.35 o 
  -5  11   2      377.89      236.21     78.65 o 
  -3  11   2      545.62      494.59    101.04 o 
  -1  11   2      142.23      135.90     61.13 o 
   1  11   2        2.15       56.76     37.52 o 
   3  11   2      667.48      469.34    142.92 o 
   5  11   2      622.75      684.93    162.92 o 
   7  11   2      292.79      530.23    141.75 o 
 -29   1   3      691.27      494.11    223.40 o 
 -27   1   3     3390.73     4005.05    197.08 o 
 -25   1   3     2399.89     2498.73    257.64 o 
 -23   1   3       17.52      158.25     87.35 o 
 -21   1   3     2556.86     2683.90    208.09 o 
 -19   1   3     2116.54     1977.33    177.96 o 
 -17   1   3     7069.95     7294.75    150.08 o 
 -15   1   3    21172.73    20310.83    290.33 o 
 -13   1   3    14318.26    14528.75    254.31 o 
 -11   1   3      244.10      344.48     40.06 o 
  -9   1   3        1.62       27.44     44.61 o 
  -7   1   3       28.83       88.89     31.01 o 
  -5   1   3    16223.84    15968.59    171.06 o 
  -3   1   3    23564.49    23207.94    139.89 o 
  -1   1   3     1681.40     1702.63     56.40 o 
   1   1   3      889.45      779.13     93.08 o 
   3   1   3     2520.70     2334.99     44.83 o 
   5   1   3        2.64       13.73     24.53 o 
   7   1   3     1748.56     1358.99     76.03 o 
   9   1   3    32156.62    32585.18    247.39 o 
  11   1   3     3270.03     3247.58    120.40 o 
  13   1   3       59.91       96.82     39.94 o 
  15   1   3      269.10      272.46     50.10 o 
  17   1   3     2835.23     2483.58    162.18 o 
  19   1   3      344.31      223.46    133.93 o 
  21   1   3      814.13      692.62    101.99 o 
  23   1   3        3.35      132.02     45.74 o 
  25   1   3      149.84       62.74     77.93 o 
  27   1   3      180.63      219.25     86.70 o 
 -30   2   3      919.95      850.73    195.44 o 
 -28   2   3     4640.28     4823.77    281.23 o 
 -26   2   3     5702.59     5502.43    230.20 o 
 -24   2   3     2756.08     2422.65    541.68 o 
 -22   2   3      457.61      536.88     93.19 o 
 -20   2   3     2082.01     2198.26    317.22 o 
 -18   2   3     6624.51     6762.82    310.66 o 
 -16   2   3    29096.69    28821.19    415.44 o 
 -14   2   3    31641.45    29761.08    261.44 o 
 -12   2   3    12597.92    13246.37    170.44 o 
 -10   2   3     9514.96     8884.41    144.07 o 
  -8   2   3    22517.33    21805.49    265.73 o 
  -6   2   3    50164.04    48546.44    283.70 o 
  -4   2   3    44525.41    43589.68    248.28 o 
  -2   2   3   193363.30   191182.64   1757.94 o 
   0   2   3    17600.05    17135.35    133.40 o 
   2   2   3       99.08      116.85     25.67 o 
   4   2   3      865.22      890.25     60.96 o 
   6   2   3     1332.97     1192.23     63.96 o 
   8   2   3    11663.96    10657.99    124.06 o 
  10   2   3    11186.00    10972.62    143.44 o 
  12   2   3      178.08      215.22     35.57 o 
  14   2   3      541.55      453.28     49.69 o 
  16   2   3     1491.67     1345.22    140.22 o 
  18   2   3       35.17       43.74     45.90 o 
  20   2   3      426.40      442.66     93.34 o 
  22   2   3     1223.74     1623.12    325.49 o 
  24   2   3        4.60       -8.90    107.90 o 
  26   2   3       19.85       65.58    103.82 o 
 -29   3   3     1336.72     1136.61    231.35 o 
 -27   3   3     3067.09     2485.38    194.32 o 
 -25   3   3      655.01      907.53    149.29 o 
 -23   3   3       18.96       55.73     39.34 o 
 -21   3   3     1589.45     1800.90    288.15 o 
 -19   3   3     9096.98     9360.67    680.83 o 
 -17   3   3    16697.77    17023.41    258.53 o 
 -15   3   3    26874.01    27893.83    440.72 o 
 -13   3   3     7517.53     7073.50    127.73 o 
 -11   3   3     1824.26     2152.87    114.86 o 
  -9   3   3    10655.83    10146.32    120.13 o 
  -7   3   3    33326.84    33589.58    312.17 o 
  -5   3   3    14184.59    13339.45    190.92 o 
  -3   3   3    21879.87    22451.77    156.72 o 
  -1   3   3    24679.71    25673.59    229.50 o 
   1   3   3     3918.91     3800.83     79.78 o 
   3   3   3     1696.74     1645.62     71.62 o 
   5   3   3    10745.17     9985.49    157.47 o 
   7   3   3     2312.90     2061.50     84.37 o 
   9   3   3    10052.30     9838.49    239.96 o 
  11   3   3       49.71      122.14     41.59 o 
  13   3   3      551.02      534.62     51.63 o 
  15   3   3       49.39       73.14     30.42 o 
  17   3   3      951.58      870.68     99.40 o 
  19   3   3       65.83       47.47     48.91 o 
  21   3   3        1.30       58.43     53.76 o 
  23   3   3      236.17      144.33     70.19 o 
  25   3   3      160.57      100.22    171.71 o 
  27   3   3       22.69       82.47     79.29 o 
 -28   4   3       10.45       62.01     50.88 o 
 -26   4   3      127.98      146.57     61.50 o 
 -24   4   3      283.43      256.08     57.97 o 
 -22   4   3      157.27      167.06     76.85 o 
 -20   4   3     1689.71     1827.94    296.92 o 
 -18   4   3     1723.70     1593.59    231.08 o 
 -16   4   3      152.40      134.87     37.31 o 
 -14   4   3     1458.72     1529.59    158.01 o 
 -12   4   3        9.31       44.04     28.75 o 
 -10   4   3      138.10      159.45     31.44 o 
  -8   4   3    12124.25    11914.34    161.69 o 
  -6   4   3     7701.40     7456.52     93.57 o 
  -4   4   3     4949.75     5247.13    192.57 o 
  -2   4   3      140.39      222.93     21.87 o 
   0   4   3      224.98      361.00     40.39 o 
   2   4   3     7753.81     7817.13     90.84 o 
   4   4   3     9617.10     9569.07    108.30 o 
   6   4   3     9621.72     9676.82    188.54 o 
   8   4   3      481.83      521.07     51.02 o 
  10   4   3       69.62       96.62     31.73 o 
  12   4   3     2986.05     2803.44    154.71 o 
  14   4   3      770.91      904.33     80.08 o 
  16   4   3     1985.91     2140.31    185.08 o 
  18   4   3      864.69     1029.45    179.56 o 
  20   4   3       28.58       83.18     49.08 o 
  22   4   3      769.74      740.03    132.02 o 
  24   4   3      105.03       50.93     57.58 o 
  26   4   3      279.43       93.50    111.48 o 
 -27   5   3      688.53      677.18    136.22 o 
 -25   5   3     2698.96     2548.69    361.39 o 
 -23   5   3        8.67      168.37     79.49 o 
 -21   5   3     2027.27     2153.36    220.39 o 
 -19   5   3       53.17      176.07    114.27 o 
 -17   5   3     2014.35     1906.38    294.52 o 
 -15   5   3    13776.70    14286.70    266.64 o 
 -13   5   3    11663.41    12383.70    202.51 o 
 -11   5   3     1646.05     1413.74    103.91 o 
  -9   5   3       64.87       96.45     38.59 o 
  -7   5   3     1071.30     1118.08     99.21 o 
  -5   5   3     4828.05     4367.99     95.43 o 
  -3   5   3    42737.65    45108.46    559.31 o 
  -1   5   3    11316.32    11236.63    133.27 o 
   1   5   3     7709.52     7881.97    176.40 o 
   3   5   3      104.19      100.98     22.87 o 
   5   5   3     2536.21     2739.61    157.63 o 
   7   5   3     1299.32     1487.28    139.83 o 
   9   5   3    15697.66    15661.10    226.26 o 
  11   5   3     8432.16     8404.81    251.48 o 
  13   5   3      985.46     1029.49    110.53 o 
  15   5   3     1947.83     2081.10    192.56 o 
  17   5   3     2342.19     2116.24    251.51 o 
  19   5   3        1.35      224.77     78.54 o 
  21   5   3      261.17      306.98     86.86 o 
  23   5   3       39.98      114.14    124.04 o 
  25   5   3       15.14        0.04    103.45 o 
 -26   6   3     1953.15     1417.18    355.57 o 
 -24   6   3     1889.48     1577.00    422.71 o 
 -22   6   3      261.79      327.94     62.16 o 
 -20   6   3     1094.47     1327.72    251.51 o 
 -18   6   3     1393.29     1391.20    311.93 o 
 -16   6   3    10275.68    10285.58    378.96 o 
 -14   6   3    13536.77    13731.25    236.30 o 
 -12   6   3     5735.08     5666.07    146.65 o 
 -10   6   3      395.67      338.28     75.06 o 
  -8   6   3      590.00      537.37     56.92 o 
  -6   6   3     1303.09     1036.61    107.54 o 
  -4   6   3    37442.22    38914.37    422.93 o 
  -2   6   3    18516.38    19743.85    171.02 o 
   0   6   3     1899.67     1911.77    111.49 o 
   2   6   3     1767.67     1928.80    135.72 o 
   4   6   3      537.54      615.44     54.65 o 
   6   6   3      823.87      770.53     67.04 o 
   8   6   3     1744.30     1553.41    105.67 o 
  10   6   3     5497.22     5107.90    177.91 o 
  12   6   3      415.92      506.25     68.26 o 
  14   6   3      487.07      583.87     78.79 o 
  16   6   3      315.65      268.35     61.20 o 
  18   6   3       58.07       90.75     51.88 o 
  20   6   3       39.37      134.77     61.71 o 
  22   6   3      262.83      150.54     58.42 o 
 -25   7   3      428.22      303.99     80.25 o 
 -23   7   3        0.56       80.86     65.18 o 
 -21   7   3      654.87      801.22    113.86 o 
 -19   7   3     1727.77     1811.43    480.42 o 
 -17   7   3     6672.89     6857.23    449.02 o 
 -15   7   3     2016.47     2213.07    267.19 o 
 -13   7   3      102.84      165.38     40.69 o 
 -11   7   3      359.12      298.29     68.66 o 
  -9   7   3     3932.24     3924.43    121.97 o 
  -7   7   3     9358.50     9617.75    342.66 o 
  -5   7   3     9125.79     9388.72    159.99 o 
  -3   7   3      686.03      709.68     86.10 o 
  -1   7   3      171.39      143.93     35.04 o 
   1   7   3      108.80      122.48     33.14 o 
   3   7   3     3326.66     3388.57    205.76 o 
   5   7   3     8104.79     8176.50    165.34 o 
   7   7   3      412.92      403.53     48.87 o 
   9   7   3       43.72       65.73     52.91 o 
  11   7   3        7.84       73.68     32.42 o 
  13   7   3      366.23      299.19     47.09 o 
  15   7   3      254.10      239.92     62.55 o 
  17   7   3      940.40      916.83    170.27 o 
  19   7   3       33.81       92.00     47.92 o 
  21   7   3      161.60      177.87     74.21 o 
 -22   8   3       80.78       94.43     60.63 o 
 -20   8   3      881.90      691.70    221.93 o 
 -18   8   3      579.31      809.69    141.06 o 
 -16   8   3       55.35       36.18     52.02 o 
 -14   8   3      634.79      514.24    155.91 o 
 -12   8   3      128.46      185.52     53.19 o 
 -10   8   3      283.64      293.70     44.71 o 
  -8   8   3     2097.67     2420.57    240.36 o 
  -6   8   3      444.46      377.02     46.21 o 
  -4   8   3      205.77      168.44     53.22 o 
  -2   8   3     2304.15     2217.12    145.80 o 
   0   8   3     2602.88     2670.19    203.44 o 
   2   8   3       74.12      156.35     32.97 o 
   4   8   3     4423.84     4720.38    165.64 o 
   6   8   3     2892.86     2685.44    274.43 o 
   8   8   3      110.73      123.55     55.77 o 
  10   8   3      553.68      503.63     78.22 o 
  12   8   3      411.41      377.15     52.86 o 
  14   8   3      288.80      270.79     60.31 o 
  16   8   3     1487.76     1165.59    314.90 o 
  18   8   3      543.71      551.90    169.59 o 
  20   8   3       84.99      114.09     49.37 o 
 -19   9   3       24.22      138.59     44.45 o 
 -17   9   3      106.89       75.18     51.57 o 
 -15   9   3     2762.30     1866.80    391.84 o 
 -13   9   3     3229.98     3452.73    592.44 o 
 -11   9   3      448.47      540.78    120.77 o 
  -9   9   3     1940.47     1474.24    248.87 o 
  -7   9   3     3529.93     2789.19    474.22 o 
  -5   9   3        6.06       72.71     26.04 o 
  -3   9   3     2326.56     2378.72    207.60 o 
  -1   9   3     3437.32     3545.41    266.38 o 
   1   9   3     1500.00     1470.75    111.01 o 
   3   9   3     3188.14     3001.73    241.64 o 
   5   9   3     2217.83     2455.17    444.03 o 
   7   9   3      168.01      170.93     75.70 o 
   9   9   3     1771.03     1708.52    374.49 o 
  11   9   3     2044.80     1783.37    326.03 o 
  13   9   3     1567.58     1082.92    275.05 o 
  15   9   3      832.43      713.80    165.38 o 
  17   9   3      806.42      629.28    335.68 o 
 -16  10   3      564.67      330.32    126.74 o 
 -14  10   3      868.90      600.70    154.82 o 
 -12  10   3      281.19      124.57     76.28 o 
 -10  10   3       12.76      116.30     66.18 o 
  -8  10   3       79.08       76.17     41.40 o 
  -6  10   3      639.42      661.85    162.16 o 
  -4  10   3     1287.81     1114.65    261.58 o 
  -2  10   3     2112.92     2089.34    256.14 o 
   0  10   3     1623.24     1181.40    306.53 o 
   2  10   3      306.16      305.51     75.17 o 
   4  10   3      592.84      581.51     95.44 o 
   6  10   3       25.00       24.21    103.34 o 
   8  10   3      416.03      233.30    112.24 o 
  10  10   3      448.13      359.26    125.00 o 
  12  10   3      342.47      236.78    115.00 o 
  -9  11   3        5.54        3.55     58.92 o 
  -7  11   3     1246.30      640.30    223.42 o 
  -5  11   3     1198.09      866.78    196.39 o 
  -3  11   3       42.47      -14.21    105.47 o 
  -1  11   3        5.64       90.01     74.52 o 
   1  11   3       74.47      124.94    101.71 o 
   3  11   3       55.68      116.91     64.23 o 
   5  11   3     1109.04      940.87    455.98 o 
   7  11   3      341.54      247.89    117.22 o 
 -30   0   4        2.43      -64.51    117.90 o 
 -28   0   4       10.12      178.45    126.02 o 
 -26   0   4       43.31      122.47     67.72 o 
 -24   0   4     2402.82     2055.72    537.61 o 
 -22   0   4     2399.61     2167.70    433.18 o 
 -20   0   4     5730.81     5843.72    529.02 o 
 -18   0   4     2068.49     2173.21    298.05 o 
 -16   0   4     1720.75     1846.77    228.14 o 
 -14   0   4        4.99       59.25     54.63 o 
 -12   0   4     2370.20     2453.20    334.17 o 
 -10   0   4     4773.01     3804.71    134.40 o 
  -8   0   4    52885.79    51126.99    431.17 o 
  -6   0   4    23939.84    22396.30    391.53 o 
  -4   0   4     1694.23     1689.37     95.24 o 
  -2   0   4    64073.35    61947.75    958.20 o 
   0   0   4     3332.21     3034.75     93.45 o 
   2   0   4    35517.44    34852.91    280.05 o 
   4   0   4   170508.86   166111.36   1125.23 o 
   6   0   4    39199.43    36872.92    733.89 o 
   8   0   4    28477.65    26970.03    293.01 o 
  10   0   4   120454.28   122777.98   1434.04 o 
  12   0   4    13601.83    13779.74    213.60 o 
  14   0   4    27143.82    27248.78    644.42 o 
  16   0   4    16811.79    17874.98    363.66 o 
  18   0   4     9905.76    11412.44    431.92 o 
  20   0   4     5890.41     6196.94    907.60 o 
  22   0   4    12075.92    12890.36   4687.86 o 
  24   0   4       18.87        2.08     80.76 o 
  26   0   4     1397.53      900.40    453.65 o 
 -29   1   4       41.69       56.42     86.90 o 
 -27   1   4      115.76       74.91    127.07 o 
 -25   1   4        7.65      160.87     57.28 o 
 -23   1   4        6.54      147.25     53.03 o 
 -21   1   4     2144.87     2073.05    209.71 o 
 -19   1   4     4945.54     4772.23    192.14 o 
 -17   1   4     6944.41     7275.73    262.02 o 
 -15   1   4     3812.97     3567.38    140.18 o 
 -13   1   4      734.24     1267.58    129.88 o 
 -11   1   4      909.15     1020.79     83.15 o 
  -9   1   4    39564.75    37838.56    253.66 o 
  -7   1   4   124711.11   121152.11   1050.79 o 
  -5   1   4    14477.61    14093.91    128.64 o 
  -3   1   4   193422.58   179670.73   1357.15 o 
  -1   1   4     6739.93     7031.94     95.53 o 
   1   1   4     3661.37     3572.53     47.38 o 
   3   1   4    22939.38    21678.10    144.73 o 
   5   1   4    36739.76    36655.74    230.02 o 
   7   1   4    25624.67    25426.04    196.10 o 
   9   1   4    14893.50    13858.93    190.93 o 
  11   1   4     1038.16      881.73     64.04 o 
  13   1   4       17.69       65.88     38.75 o 
  15   1   4    12191.73    12484.89    222.05 o 
  17   1   4    21763.84    22426.71    387.48 o 
  19   1   4     4202.03     4416.23    340.08 o 
  21   1   4     1200.48     1310.53    308.85 o 
  23   1   4     2864.62     3137.77    336.67 o 
  25   1   4       39.60      140.18     73.86 o 
  27   1   4     1327.35     1140.76    168.19 o 
 -30   2   4       44.39       79.42    107.93 o 
 -28   2   4       35.43       97.40     60.83 o 
 -26   2   4       81.76      135.66     98.81 o 
 -24   2   4      620.35      630.73    124.43 o 
 -22   2   4       63.12      138.48     66.25 o 
 -20   2   4      763.51      798.16    108.80 o 
 -18   2   4      207.57      291.57     51.86 o 
 -16   2   4     4630.50     4475.80    113.87 o 
 -14   2   4     3214.04     2973.67    134.76 o 
 -12   2   4     7998.53     7658.86    155.84 o 
 -10   2   4    20933.69    21096.26    365.63 o 
  -8   2   4     6847.57     7090.76    103.62 o 
  -6   2   4    12268.86    11462.82    309.22 o 
  -4   2   4    27545.19    27338.15    321.16 o 
  -2   2   4       85.59       52.61     23.59 o 
   0   2   4      160.28      219.33     51.31 o 
   2   2   4      139.90      209.46     27.83 o 
   4   2   4      590.21      640.46     50.78 o 
   6   2   4      359.00      425.11     48.69 o 
   8   2   4       13.81       16.02     26.03 o 
  10   2   4     3489.38     3837.13    151.88 o 
  12   2   4       23.45       99.95     46.36 o 
  14   2   4      167.75      173.03     42.62 o 
  16   2   4       90.77      208.24     61.10 o 
  18   2   4        9.13       67.13     53.45 o 
  20   2   4      489.85      457.45     74.71 o 
  22   2   4        2.54      197.98    118.75 o 
  24   2   4       99.69       72.61     78.68 o 
  26   2   4        8.90      129.61     79.92 o 
 -29   3   4      277.04      249.30     62.71 o 
 -27   3   4      167.79      204.35     82.66 o 
 -25   3   4       12.58      216.99    121.48 o 
 -23   3   4       18.38      148.11     70.39 o 
 -21   3   4     6706.51     6747.92    330.71 o 
 -19   3   4     4303.26     4444.44    240.36 o 
 -17   3   4       48.08       86.43     35.78 o 
 -15   3   4     1587.22     1593.37    136.81 o 
 -13   3   4    10559.20    10354.26    148.86 o 
 -11   3   4     5743.72     5605.07    195.06 o 
  -9   3   4    19422.94    18752.71    239.56 o 
  -7   3   4    14596.97    14093.94    139.60 o 
  -5   3   4     4243.12     3661.09    129.97 o 
  -3   3   4      318.51      330.04     32.61 o 
  -1   3   4     1038.84      942.27     76.94 o 
   1   3   4    15516.38    16540.71    159.70 o 
   5   3   4    27382.34    27001.58    194.79 o 
   7   3   4    19754.11    20823.64    258.20 o 
   9   3   4     3992.75     3544.70     92.34 o 
  11   3   4     2802.34     2567.64     95.66 o 
  13   3   4       63.44       47.18     27.31 o 
  15   3   4     8189.19     8298.18    194.18 o 
  17   3   4     1601.10     1353.91    183.12 o 
  19   3   4     3442.62     3651.34    406.79 o 
  21   3   4     1260.08     1395.49    544.65 o 
  23   3   4     1387.05     1547.04    236.24 o 
  25   3   4        5.05       63.84     76.15 o 
 -28   4   4        0.05       44.86     81.57 o 
 -26   4   4       28.71      141.82     73.37 o 
 -24   4   4       80.52      -20.79     81.31 o 
 -22   4   4      681.10      665.54    126.68 o 
 -20   4   4     5739.71     5655.63    279.89 o 
 -18   4   4     4935.90     4767.81    164.14 o 
 -16   4   4     1234.05     1323.86    104.64 o 
 -14   4   4     5855.27     5440.22    226.95 o 
 -12   4   4      555.99      545.83     59.10 o 
 -10   4   4     3706.42     3540.56    128.23 o 
  -8   4   4    43544.61    44757.35    320.33 o 
  -6   4   4    54000.59    56963.48    508.56 o 
  -4   4   4    10014.33    10328.53    106.79 o 
  -2   4   4    46122.16    48659.21    410.27 o 
   0   4   4    16984.63    17440.85    335.53 o 
   2   4   4    10074.11     9733.65    123.13 o 
   4   4   4    46441.58    45387.01    462.57 o 
   6   4   4    37357.55    38684.21    269.63 o 
   8   4   4    18911.61    19005.11    280.70 o 
  10   4   4    21997.90    21659.36    269.70 o 
  12   4   4     1980.67     2102.20    105.90 o 
  16   4   4    10278.65    10994.18    284.71 o 
  18   4   4     5363.62     6100.99    708.69 o 
  20   4   4     6792.92     6905.43    457.34 o 
  22   4   4     2868.57     2809.72    394.63 o 
  24   4   4        3.15      122.46     88.66 o 
 -27   5   4      172.09      189.99     92.82 o 
 -25   5   4       13.99      -23.95    125.05 o 
 -23   5   4      111.02       88.92     93.32 o 
 -21   5   4        4.60      -27.34     77.78 o 
 -19   5   4     1552.68     1437.71    213.31 o 
 -17   5   4     1502.52     1712.96    214.22 o 
 -15   5   4     3951.29     3833.56    127.83 o 
 -13   5   4     1051.82     1057.02    116.19 o 
 -11   5   4      179.35      233.31     39.24 o 
  -9   5   4      630.65      617.28     68.06 o 
  -7   5   4    13652.74    13124.29    243.06 o 
  -5   5   4    15943.88    16093.28    152.56 o 
  -3   5   4     9055.96     8807.58    137.55 o 
  -1   5   4     4511.64     4346.21    166.13 o 
   1   5   4      289.73      360.28     36.71 o 
   3   5   4     2287.55     2242.18    114.36 o 
   5   5   4    17211.22    17437.06    196.18 o 
   7   5   4    29478.49    31205.66    344.13 o 
   9   5   4     3625.16     3344.09    205.95 o 
  11   5   4     3075.42     3153.89    162.49 o 
  13   5   4      144.53      103.57     55.41 o 
  15   5   4     2335.26     2388.26    205.73 o 
  17   5   4     5069.61     5549.85    606.70 o 
  19   5   4     4085.31     4582.08    361.63 o 
  21   5   4     1365.71      877.14    285.55 o 
  23   5   4      463.17      389.52     99.99 o 
 -26   6   4      409.82      218.92    144.58 o 
 -24   6   4      159.34       91.08     50.75 o 
 -22   6   4      717.23      809.79    142.68 o 
 -20   6   4     1157.47     1419.09    278.58 o 
 -18   6   4      363.47      403.21     71.63 o 
 -16   6   4     1229.72     1290.08     95.48 o 
 -14   6   4     2809.65     2522.06    326.28 o 
 -12   6   4       40.32       65.87     24.58 o 
 -10   6   4     4021.92     4064.32    120.41 o 
  -8   6   4      760.29      910.27    109.59 o 
  -6   6   4     1165.24     1122.27    150.99 o 
  -4   6   4     7299.33     7515.01    129.45 o 
  -2   6   4     1475.83     1341.09     99.74 o 
   0   6   4       25.91       34.81     21.63 o 
   2   6   4     1763.03     1803.23     86.71 o 
   4   6   4     1214.00     1163.96     79.66 o 
   6   6   4     3216.16     3589.34    191.53 o 
   8   6   4     3528.45     3664.11    182.65 o 
  10   6   4       97.23      155.17     62.48 o 
  12   6   4      217.73      165.25     41.88 o 
  14   6   4      195.10      234.91     44.38 o 
  16   6   4       67.25       80.56     40.27 o 
  18   6   4      555.18      629.20    235.47 o 
  20   6   4      823.60      726.41    159.42 o 
  22   6   4        1.37      143.99     69.58 o 
 -25   7   4       11.84       63.33     69.82 o 
 -23   7   4      258.90      225.53     71.96 o 
 -21   7   4     3240.90     3025.76    437.78 o 
 -19   7   4     1970.74     1991.37    241.94 o 
 -17   7   4      324.63      356.05     70.25 o 
 -15   7   4       38.18       88.94     85.06 o 
 -13   7   4      168.12      185.09     42.64 o 
 -11   7   4     2840.35     2693.43    144.55 o 
  -9   7   4    19995.90    21447.55    314.47 o 
  -7   7   4     4319.97     4540.52    127.32 o 
  -5   7   4      722.82      793.68     64.84 o 
  -3   7   4     3242.26     3230.14    181.22 o 
  -1   7   4     1237.81     1336.88    129.77 o 
   1   7   4     3051.43     3146.05    194.16 o 
   3   7   4    13716.37    14611.70    218.19 o 
   5   7   4     3824.54     3944.15    226.76 o 
   7   7   4      630.88      643.04    155.26 o 
   9   7   4     2382.54     2186.17    175.36 o 
  11   7   4       95.82      102.75     33.06 o 
  13   7   4      943.06      761.46    103.46 o 
  15   7   4     3146.16     2799.30    158.92 o 
  17   7   4     1375.69     1209.83    202.23 o 
  19   7   4      676.93      495.09    133.74 o 
  21   7   4      775.10      368.41    267.16 o 
 -22   8   4      365.48      345.12     76.68 o 
 -20   8   4      784.09      977.82    346.24 o 
 -18   8   4      999.61     1043.76    142.90 o 
 -16   8   4      617.98      591.28    116.63 o 
 -14   8   4       11.55       11.58     53.88 o 
 -12   8   4      420.69      349.38     77.96 o 
 -10   8   4     2695.90     2589.97    277.03 o 
  -8   8   4     5670.93     6155.84    283.34 o 
  -6   8   4     4468.56     4599.27    190.51 o 
  -4   8   4     1552.45     1517.48    149.33 o 
  -2   8   4       11.22       70.79     53.53 o 
   0   8   4      233.08      225.63     57.81 o 
   2   8   4     6926.33     7280.51    185.88 o 
   4   8   4    10667.88    11380.51    423.35 o 
   6   8   4    10131.43    10748.41    382.40 o 
   8   8   4     3955.03     4043.01    328.56 o 
  10   8   4     3356.49     2961.93    364.65 o 
  12   8   4       65.62       68.58     61.54 o 
  14   8   4      439.89      413.41    157.92 o 
  16   8   4     1529.17     1197.55    302.12 o 
  18   8   4     1750.16     1263.05    285.55 o 
 -19   9   4      123.01       99.35     64.27 o 
 -17   9   4      295.72      251.90     83.85 o 
 -15   9   4      251.07      329.41     54.74 o 
 -13   9   4       10.55      111.20     63.53 o 
 -11   9   4       63.33      163.00     66.80 o 
  -9   9   4      552.52      354.07     98.23 o 
  -7   9   4      828.21      835.82    109.28 o 
  -5   9   4     2078.77     2163.35    170.32 o 
  -3   9   4     3130.91     2963.76    224.13 o 
  -1   9   4     1107.19      959.41    137.48 o 
   1   9   4        4.57       43.01     24.61 o 
   3   9   4       53.62       24.30     36.70 o 
   5   9   4      743.57      658.17    137.10 o 
   7   9   4     2428.19     2373.38    354.69 o 
   9   9   4     1765.77     1565.17    333.81 o 
  11   9   4       70.02      143.56     53.84 o 
  13   9   4      135.13      162.34     54.33 o 
  15   9   4      103.78       88.04     54.44 o 
 -16  10   4     1032.95      914.48    199.04 o 
 -14  10   4      837.33      996.05    304.31 o 
 -12  10   4      492.42      341.50     95.04 o 
 -10  10   4     1600.83     1025.18    262.34 o 
  -8  10   4     1843.77     1457.64    234.77 o 
  -6  10   4       54.56       25.28     50.61 o 
  -4  10   4     1651.74     1326.89    247.89 o 
  -2  10   4      655.44      719.63     96.26 o 
   0  10   4       38.93       41.76     81.32 o 
   2  10   4     1301.74     1017.18    211.37 o 
   4  10   4      499.29      526.38     97.58 o 
   6  10   4      545.05      517.82    237.48 o 
   8  10   4      864.27      833.79    285.64 o 
  10  10   4       12.79       67.77     95.46 o 
  12  10   4       19.88      140.97     86.86 o 
  -9  11   4     2153.08     2353.96    387.72 o 
  -7  11   4      652.16      359.63    184.40 o 
  -5  11   4        4.80      109.39    111.07 o 
  -3  11   4       27.74       14.16     59.38 o 
  -1  11   4      128.38      129.38    101.90 o 
   1  11   4      831.51      660.35    352.27 o 
   3  11   4     1266.08      764.71    220.02 o 
   5  11   4      400.13      375.61    210.45 o 
   7  11   4       92.15      139.52     90.81 o 
 -29   1   5     1043.57      936.00    169.32 o 
 -27   1   5     1077.50      972.66    169.82 o 
 -25   1   5      746.09      673.27    218.47 o 
 -23   1   5     4441.45     4609.37    295.83 o 
 -21   1   5     6901.35     7224.82    237.04 o 
 -19   1   5     6179.34     6157.20    165.20 o 
 -17   1   5    12688.68    12048.29    221.73 o 
 -15   1   5    18497.43    17974.56    308.69 o 
 -13   1   5     7525.52     7405.73    152.14 o 
 -11   1   5     8152.06     7602.77    124.94 o 
  -9   1   5    10612.61    10007.12    122.70 o 
  -7   1   5    27823.68    25796.25    213.62 o 
  -5   1   5    43961.24    43140.10    267.49 o 
  -3   1   5    55789.51    54648.39    287.12 o 
   1   1   5     8093.66     7398.03     81.62 o 
   3   1   5    27216.45    26759.12    180.20 o 
   5   1   5     8313.37     7365.01     80.36 o 
   7   1   5    18232.52    17766.75    170.08 o 
   9   1   5    11799.36    11309.09    146.52 o 
  11   1   5      761.38      820.18     82.63 o 
  13   1   5    10332.73    10197.60    265.39 o 
  15   1   5      582.59      551.15     53.39 o 
  17   1   5      680.33      614.19     79.44 o 
  19   1   5     1515.51     1193.25    229.49 o 
  21   1   5     2509.19     2729.23    265.01 o 
  23   1   5        8.39       81.60    115.01 o 
  25   1   5      161.82      133.47     49.51 o 
 -30   2   5     1881.63     1277.44    474.30 o 
 -28   2   5     3156.94     3629.26    716.50 o 
 -26   2   5     2256.49     2441.99    374.35 o 
 -24   2   5     1491.92     1379.75    215.71 o 
 -22   2   5    15340.26    16356.11    806.50 o 
 -20   2   5    16594.03    17039.40    452.32 o 
 -18   2   5    20726.80    21998.80    306.87 o 
 -16   2   5    19472.12    20091.64    243.32 o 
 -14   2   5     6856.07     6525.97    126.57 o 
 -12   2   5    13841.20    12734.96    257.91 o 
 -10   2   5    57108.79    54722.31    344.39 o 
  -8   2   5    91691.09    90630.63    853.95 o 
  -4   2   5    87062.51    86457.40    629.14 o 
  -2   2   5     5714.28     5264.31    268.59 o 
   0   2   5     3933.64     3528.30     94.85 o 
   2   2   5    35190.91    32799.26    217.18 o 
   4   2   5    30260.98    29525.40    204.52 o 
   6   2   5    12567.87    11601.12    120.23 o 
   8   2   5    36068.06    35831.86    262.96 o 
  10   2   5     7304.88     7251.48    120.58 o 
  12   2   5     1030.17      882.20    100.25 o 
  14   2   5     5137.36     5187.36    246.81 o 
  16   2   5      509.64      698.88    130.54 o 
  18   2   5     1263.45     1236.85    121.47 o 
  20   2   5     1989.03     2286.99    303.42 o 
  22   2   5      748.84      623.61    109.66 o 
  24   2   5       70.92      217.25     60.98 o 
  26   2   5      109.61      101.80    126.20 o 
 -29   3   5      930.93      666.83    255.52 o 
 -27   3   5      631.67      778.38    151.12 o 
 -25   3   5       51.41       43.21     68.44 o 
 -23   3   5     5997.45     6158.23    336.77 o 
 -21   3   5     9061.92     9155.73    299.48 o 
 -19   3   5    11803.95    11925.00    307.87 o 
 -17   3   5    20758.79    20802.73    375.98 o 
 -15   3   5     3665.64     3504.52    157.03 o 
 -13   3   5        6.43       10.45     39.88 o 
 -11   3   5    15116.52    14737.31    158.82 o 
  -9   3   5    28516.56    27523.17    219.66 o 
  -7   3   5    63264.77    64433.03    377.98 o 
  -5   3   5    42261.80    42389.78    259.85 o 
  -3   3   5     3395.94     3207.74     98.15 o 
  -1   3   5      410.41      295.21     31.27 o 
   1   3   5    12195.39    10802.38    238.98 o 
   3   3   5    32114.91    31727.21    239.80 o 
   5   3   5    26938.76    26800.50    271.25 o 
   7   3   5    11586.65    10881.68    123.26 o 
   9   3   5     8668.19     9058.58    141.59 o 
  11   3   5      820.00      923.89     82.36 o 
  13   3   5     3470.71     3296.03    119.58 o 
  15   3   5     1691.68     1565.14    177.32 o 
  17   3   5      465.70      515.69     75.71 o 
  19   3   5     1090.21     1086.74    180.23 o 
  21   3   5      790.64      863.51    147.53 o 
  23   3   5       76.90      164.63     59.38 o 
  25   3   5      101.52      135.80     67.79 o 
 -28   4   5       14.36      119.70     63.87 o 
 -26   4   5       24.83       76.97     70.23 o 
 -24   4   5        3.61      124.06     52.56 o 
 -22   4   5       18.67      159.38     57.28 o 
 -20   4   5      522.02      729.72    106.71 o 
 -18   4   5      659.39      668.64     90.42 o 
 -16   4   5      534.10      553.10     84.57 o 
 -14   4   5     1372.37     1357.22     92.80 o 
 -12   4   5      832.05      811.50     65.50 o 
 -10   4   5     2397.46     2411.58     82.38 o 
  -8   4   5     5504.69     5470.29     91.70 o 
  -6   4   5    12056.74    12058.00    178.74 o 
  -4   4   5     9684.64    10404.67    189.84 o 
  -2   4   5     7574.13     7655.13    143.50 o 
   0   4   5     3042.49     2931.39     64.69 o 
   2   4   5     1572.46     1505.28     72.99 o 
   4   4   5     6253.72     6112.38     83.72 o 
   6   4   5      614.79      673.96     60.26 o 
   8   4   5     5078.74     4981.29     91.03 o 
  10   4   5     2282.81     2304.20    137.17 o 
  12   4   5     1685.16     1658.17     96.90 o 
  14   4   5     1491.09     1419.24    129.58 o 
  16   4   5       59.07      104.33     42.88 o 
  18   4   5      214.32      251.19     69.86 o 
  20   4   5      880.23      696.85    152.60 o 
  22   4   5      570.01      414.06    131.79 o 
  24   4   5       53.05       21.77     54.33 o 
 -27   5   5      183.98      336.23     76.31 o 
 -25   5   5      358.32      459.61    104.29 o 
 -23   5   5     1475.59     1493.51    187.31 o 
 -21   5   5     5413.88     5742.02    330.93 o 
 -19   5   5     1552.14     1915.38    234.97 o 
 -17   5   5     3007.28     2832.37    368.68 o 
 -15   5   5     9977.04    10279.14    188.80 o 
 -13   5   5      949.99      947.15    117.54 o 
 -11   5   5     7315.81     7097.90    245.44 o 
  -9   5   5    13757.47    14426.49    190.04 o 
  -7   5   5     2348.14     2261.26    148.08 o 
  -5   5   5    13041.42    13480.56    243.25 o 
  -3   5   5    28868.85    30018.05    240.79 o 
  -1   5   5     1656.13     1649.71     81.82 o 
   1   5   5     6169.58     6378.46    106.20 o 
   3   5   5     4214.64     4253.85    123.56 o 
   5   5   5     2169.10     2249.44    121.23 o 
   7   5   5     5617.71     5392.29    126.82 o 
   9   5   5    15940.34    16544.73    338.46 o 
  11   5   5     1027.99     1062.98     93.55 o 
  13   5   5       10.54      125.68     39.46 o 
  15   5   5      801.51      791.74    129.25 o 
  17   5   5        8.15       72.53     47.38 o 
  19   5   5      801.92      807.51    161.31 o 
  21   5   5     2178.96     2359.10    270.25 o 
  23   5   5      109.02      121.04     44.93 o 
 -26   6   5      303.03      276.46     97.43 o 
 -24   6   5      224.86      183.41     68.26 o 
 -22   6   5     3798.61     4184.17    386.54 o 
 -20   6   5     7693.21     7909.87    322.71 o 
 -18   6   5     6863.77     7642.20    426.28 o 
 -16   6   5     7920.86     7970.08    218.56 o 
 -14   6   5     1075.72     1126.28    146.35 o 
 -12   6   5     1048.05      955.33    112.23 o 
 -10   6   5    27836.25    29535.81    340.26 o 
  -8   6   5    22419.30    24163.46    303.84 o 
  -6   6   5    12736.89    13142.45    197.61 o 
  -4   6   5    37738.02    41241.68    521.29 o 
  -2   6   5    11790.78    12179.72    193.82 o 
   0   6   5     3695.37     3509.04    146.31 o 
   2   6   5     5902.13     5489.33    111.96 o 
   4   6   5     5857.56     5806.20    115.52 o 
   6   6   5     7484.36     7919.55    177.56 o 
   8   6   5    13585.72    14263.86    250.38 o 
  10   6   5      785.51      675.31     89.56 o 
  12   6   5      364.10      339.05     59.89 o 
  14   6   5       48.84       95.62     28.23 o 
  16   6   5     1050.79      694.03     90.73 o 
  18   6   5     1516.24     1445.01    235.62 o 
  20   6   5     1107.01     1135.21    232.68 o 
  22   6   5      379.75      235.90    124.57 o 
 -25   7   5       30.09       89.90     57.71 o 
 -23   7   5      541.44      451.10    123.05 o 
 -21   7   5     2113.89     2088.80    468.57 o 
 -19   7   5     2928.52     3381.73    353.48 o 
 -17   7   5     5555.35     5629.59    359.18 o 
 -15   7   5      275.63      310.77     77.66 o 
 -13   7   5      402.75      447.40     76.12 o 
 -11   7   5      114.24      142.63     43.10 o 
  -9   7   5     3522.80     4041.94    110.15 o 
  -7   7   5     6138.08     6468.46    390.82 o 
  -5   7   5     3311.95     3347.99    124.38 o 
  -3   7   5       36.40       56.23     26.49 o 
  -1   7   5     1098.94      991.48    100.48 o 
   1   7   5      481.24      474.91     59.84 o 
   3   7   5     8119.95     8765.82    314.21 o 
   5   7   5    10113.54     9918.10    230.42 o 
   7   7   5      354.40      387.94     47.57 o 
   9   7   5      688.70      555.34     56.79 o 
  11   7   5      218.01      271.77     53.40 o 
  13   7   5       58.76       45.54     31.10 o 
  15   7   5      992.22      668.37    103.99 o 
  17   7   5      825.84      632.42    160.28 o 
  19   7   5       15.93       53.40     47.82 o 
 -22   8   5       18.33        6.90     71.59 o 
 -20   8   5      638.62      529.95    119.47 o 
 -18   8   5      910.01      881.86    205.45 o 
 -16   8   5      110.24      155.91     97.59 o 
 -14   8   5     1040.53      898.86    151.04 o 
 -12   8   5       56.77       58.74     28.47 o 
 -10   8   5     1665.37     1385.43    232.06 o 
  -8   8   5     3005.94     3009.36    204.78 o 
  -6   8   5      867.10      864.01    120.48 o 
  -4   8   5       20.61       25.18     60.69 o 
  -2   8   5     1942.48     1979.76    192.21 o 
   0   8   5     2624.27     2478.83    209.87 o 
   2   8   5      693.64      748.61    118.21 o 
   4   8   5     2637.99     2663.95    208.81 o 
   6   8   5      365.42      298.50     68.07 o 
   8   8   5     1173.10      892.22    139.94 o 
  10   8   5     3322.49     3779.76    571.56 o 
  12   8   5     1296.28     1041.50    175.29 o 
  14   8   5      205.70      154.45     57.90 o 
  16   8   5      956.50      902.36    301.80 o 
 -19   9   5      191.52      205.54     61.92 o 
 -17   9   5      427.51      326.94     96.92 o 
 -15   9   5     2925.45     2624.01    419.46 o 
 -13   9   5     1621.76     1464.05    288.18 o 
 -11   9   5      606.66      431.62    129.05 o 
  -9   9   5      191.11      162.94     44.67 o 
  -7   9   5       34.97       52.84     32.35 o 
  -5   9   5     2876.19     2420.68    194.44 o 
  -3   9   5     5513.75     5627.79    241.02 o 
  -1   9   5     1833.85     1905.02    188.34 o 
   1   9   5      267.77      136.15     55.37 o 
   3   9   5      132.23      104.57     49.84 o 
   5   9   5      228.47      265.13     70.33 o 
   7   9   5     2682.05     2373.40    309.88 o 
   9   9   5     2448.84     2644.41    148.33 o 
  11   9   5      657.75      775.76    247.30 o 
  13   9   5       80.00      122.12     64.03 o 
  15   9   5        6.78       85.19     75.75 o 
 -16  10   5      426.19      330.70    103.76 o 
 -14  10   5      250.55      208.31     47.79 o 
 -12  10   5        0.21       52.44     72.59 o 
 -10  10   5     1016.02      773.74    155.54 o 
  -8  10   5     1627.31     1694.45    238.40 o 
  -6  10   5     2336.93     2257.22    336.83 o 
  -4  10   5     2260.86     2386.19    310.96 o 
  -2  10   5     1792.88     1345.45    254.30 o 
   0  10   5       76.45       49.37     42.22 o 
   2  10   5      277.68      337.28    101.50 o 
   4  10   5      645.54      583.78    250.38 o 
   6  10   5     1323.40     1342.67    424.18 o 
   8  10   5     1794.68     1520.15    382.84 o 
  10  10   5      492.89      593.08    212.54 o 
  -9  11   5     1134.59     1037.57    282.22 o 
  -7  11   5     1854.03     1508.06    564.34 o 
  -5  11   5      928.28      689.33    225.54 o 
  -3  11   5       18.74      100.86     73.36 o 
  -1  11   5      124.92      296.81    105.83 o 
   1  11   5       20.18      -66.23    113.68 o 
   3  11   5      660.83      560.57    253.74 o 
   5  11   5     1455.12      930.92    385.60 o 
 -30   0   6      189.62        9.25    115.64 o 
 -28   0   6     1689.54     1390.61    443.55 o 
 -26   0   6      169.54      162.77     77.26 o 
 -24   0   6      968.97     1083.51    320.74 o 
 -22   0   6     2413.28     2318.63    404.27 o 
 -20   0   6     2744.25     2840.38    577.83 o 
 -18   0   6      833.21      689.81     96.86 o 
 -16   0   6     1134.94     1368.69    181.63 o 
 -14   0   6     4876.35     4313.71    126.71 o 
 -12   0   6      274.51      224.73     46.33 o 
 -10   0   6     5549.94     4992.64    176.11 o 
  -8   0   6    20330.06    19131.05    220.46 o 
  -6   0   6     6702.71     6936.03    173.04 o 
  -2   0   6    15904.67    15612.02    202.70 o 
   0   0   6    22154.01    22186.82    455.18 o 
   4   0   6   185141.83   191262.00    807.11 o 
   6   0   6     7686.37     7678.86    225.01 o 
   8   0   6      327.59      242.53     40.80 o 
  10   0   6     2489.88     2831.92    312.08 o 
  12   0   6     7658.25     7102.58    228.39 o 
  14   0   6    33722.44    35859.54    557.52 o 
  16   0   6    15535.69    15558.41    398.25 o 
  18   0   6     2980.36     3500.63    306.31 o 
  20   0   6      943.47      907.03    123.56 o 
  22   0   6      455.33      304.15     97.16 o 
  24   0   6     1949.22     1556.15    528.55 o 
  26   0   6     3696.72     2595.17    758.45 o 
 -29   1   6      186.62      137.55     60.80 o 
 -27   1   6      101.18      103.82     53.81 o 
 -25   1   6     1075.41     1236.94    222.65 o 
 -23   1   6       23.13      126.59     91.46 o 
 -21   1   6       63.53       73.19     75.85 o 
 -19   1   6     1200.97     1136.51     93.88 o 
 -17   1   6       18.92       61.34     40.79 o 
 -15   1   6     2580.43     2430.90    125.58 o 
 -13   1   6     1993.32     2147.46    133.26 o 
 -11   1   6      477.82      527.57     48.80 o 
  -9   1   6    12466.69    11669.18    168.02 o 
  -7   1   6     6274.69     5533.85     83.50 o 
  -5   1   6     4101.64     3850.20     88.27 o 
  -3   1   6      270.13      411.04     43.39 o 
  -1   1   6     4527.57     4187.07     55.55 o 
   1   1   6     1122.92     1042.58     33.46 o 
   3   1   6    17877.77    16931.44    141.35 o 
   5   1   6    29433.86    30447.16    425.28 o 
   7   1   6      120.85      241.11     26.00 o 
   9   1   6      562.57      533.34     52.91 o 
  11   1   6      364.71      388.68     42.06 o 
  13   1   6     7237.06     7013.72    151.85 o 
  15   1   6     4028.93     3677.17    286.39 o 
  17   1   6    13062.40    13909.50    733.35 o 
  19   1   6      399.52      430.62     78.50 o 
  21   1   6        1.82      124.43    140.34 o 
  23   1   6        5.45        7.46    176.23 o 
  25   1   6     1254.59     1226.87    208.52 o 
 -30   2   6       74.62      221.51    106.68 o 
 -28   2   6        1.00      144.26     87.57 o 
 -26   2   6      832.97      602.46    181.65 o 
 -24   2   6        4.66       94.93     65.98 o 
 -22   2   6      431.34      538.89     99.00 o 
 -20   2   6      603.52      603.29     92.10 o 
 -18   2   6      338.31      382.12     55.13 o 
 -16   2   6     9428.42     9698.63    199.92 o 
 -14   2   6     3042.31     2784.86    135.77 o 
 -12   2   6      346.35      442.73     66.66 o 
 -10   2   6     1850.72     2084.20     83.16 o 
  -8   2   6        9.27       42.07     25.57 o 
  -6   2   6     2720.34     2749.11     53.67 o 
  -4   2   6    28567.63    28931.77    185.68 o 
  -2   2   6      614.88      575.08    188.28 o 
   0   2   6       75.71      142.56     32.72 o 
   2   2   6     9044.50     9709.73     86.55 o 
   4   2   6     1016.55      960.87     54.54 o 
   6   2   6     1042.48     1074.49     59.52 o 
   8   2   6       48.49       50.34     20.79 o 
  10   2   6      504.11      501.38     45.01 o 
  12   2   6       99.57       88.42     31.56 o 
  14   2   6     2125.95     1973.42    154.26 o 
  16   2   6      201.80      241.44     46.42 o 
  18   2   6      325.94      280.78     81.90 o 
  20   2   6      236.15      410.12    123.70 o 
  22   2   6        2.19       -0.19     58.31 o 
  24   2   6        9.13      272.01     76.06 o 
 -29   3   6      428.06      293.07    196.55 o 
 -27   3   6      585.26      509.34    113.83 o 
 -25   3   6       54.20       78.04     75.11 o 
 -23   3   6       72.19      107.33     52.09 o 
 -21   3   6     2426.30     2252.88    136.22 o 
 -19   3   6      561.10      700.63     97.05 o 
 -17   3   6     5306.55     4811.67    290.81 o 
 -15   3   6     1240.82     1137.24     89.51 o 
 -13   3   6       58.24       47.86     45.87 o 
 -11   3   6    14270.48    14909.86    168.28 o 
  -9   3   6    12501.97    12278.98    149.43 o 
  -7   3   6     3293.44     3090.33    100.71 o 
  -5   3   6     7127.78     7562.02     81.85 o 
  -3   3   6     6689.23     7729.27    112.94 o 
  -1   3   6      620.62      520.68     72.31 o 
   1   3   6    11992.76    11857.37    289.17 o 
   3   3   6     7669.67     7202.75     73.78 o 
   5   3   6      948.11      741.90     56.62 o 
   7   3   6     1078.59     1306.84     91.23 o 
   9   3   6      107.88       95.31     28.99 o 
  11   3   6      521.91      474.97     41.17 o 
  13   3   6     8838.99     8499.31    198.63 o 
  15   3   6    12433.40    13397.15    267.89 o 
  17   3   6     3453.15     3690.31    499.53 o 
  19   3   6      446.79      448.33     88.14 o 
  21   3   6      440.68      487.91    107.83 o 
  23   3   6       21.65       41.11     68.80 o 
  25   3   6      307.85      216.23    104.96 o 
 -28   4   6      456.27      286.06     96.51 o 
 -26   4   6      149.05      135.00     57.96 o 
 -24   4   6      118.15      250.35     80.73 o 
 -22   4   6      311.13      288.97     89.65 o 
 -20   4   6     1454.96     1379.99    120.64 o 
 -18   4   6       85.16       66.90     53.21 o 
 -16   4   6      161.26      266.22     53.32 o 
 -14   4   6      355.10      349.05     55.92 o 
 -12   4   6      537.69      651.91     64.30 o 
 -10   4   6     9123.67     8956.65    123.06 o 
  -8   4   6    19213.31    19389.60    295.22 o 
  -6   4   6     2738.69     2630.08    154.01 o 
  -4   4   6      128.68      179.34     24.59 o 
  -2   4   6      666.40      681.89     63.47 o 
   0   4   6     9441.97     9990.22    151.54 o 
   2   4   6    53425.68    54456.92    525.62 o 
   4   4   6    27580.61    27966.13    383.77 o 
   6   4   6     5765.09     5904.62     94.86 o 
   8   4   6       31.45       69.14     34.31 o 
  10   4   6      547.90      544.89     50.93 o 
  12   4   6     2223.81     2096.07    163.07 o 
  14   4   6    14847.67    15948.48    403.16 o 
  16   4   6     3131.14     3509.08    467.06 o 
  18   4   6      132.44      100.87     78.18 o 
  20   4   6       16.72      128.76     55.62 o 
  22   4   6        7.83      169.28     61.09 o 
  24   4   6      809.35      571.36    189.84 o 
 -27   5   6       28.24      171.00     62.41 o 
 -25   5   6        5.80       55.44    113.08 o 
 -23   5   6      376.65      342.53     98.43 o 
 -21   5   6      143.08      222.02     68.57 o 
 -19   5   6      466.37      347.08    141.63 o 
 -17   5   6     1228.78     1291.48    104.20 o 
 -15   5   6     1243.37     1219.74    122.35 o 
 -13   5   6       21.47      139.98     32.21 o 
 -11   5   6      641.22      706.71     62.22 o 
  -9   5   6     1669.08     1743.60     84.21 o 
  -7   5   6     6361.41     6537.33    108.20 o 
  -5   5   6     6517.74     6308.22     96.42 o 
  -3   5   6     3866.55     4279.17     70.75 o 
  -1   5   6      242.55      267.42     27.57 o 
   1   5   6     3989.68     3810.71    115.98 o 
   3   5   6     3983.13     3911.89    101.63 o 
   5   5   6    12736.91    12714.20    174.53 o 
   7   5   6     3289.59     3079.38    124.59 o 
   9   5   6      673.78      616.87     63.42 o 
  11   5   6      343.24      270.58     40.17 o 
  13   5   6     2679.24     2628.89    239.12 o 
  15   5   6     5177.04     5040.03    196.52 o 
  17   5   6     3953.21     4036.32    304.29 o 
  19   5   6     1585.77     1628.53    155.76 o 
  21   5   6       77.98      114.74     68.00 o 
  23   5   6        2.47      184.12    103.72 o 
 -26   6   6     1097.51     1125.29    263.91 o 
 -24   6   6      607.69      521.14     94.11 o 
 -22   6   6      417.19      301.97     87.25 o 
 -20   6   6      554.52      672.80    172.91 o 
 -18   6   6       16.81      105.82    135.65 o 
 -16   6   6     4057.12     4142.32    174.51 o 
 -14   6   6     1181.78     1185.60    104.68 o 
 -12   6   6      170.21      173.88     30.62 o 
 -10   6   6      813.23      853.66     85.26 o 
  -8   6   6     3919.87     3781.50    110.21 o 
  -6   6   6     2292.52     2321.15     95.78 o 
  -4   6   6     7762.61     7865.53    226.95 o 
  -2   6   6     1489.19     1515.53    108.03 o 
   0   6   6      326.30      304.74     33.26 o 
   2   6   6     2237.74     2146.74    122.61 o 
   4   6   6     1006.50     1015.78     80.39 o 
   6   6   6     6441.27     6609.04    132.17 o 
   8   6   6     1379.97     1523.12    132.01 o 
  10   6   6      215.58      250.09     39.85 o 
  12   6   6       56.06       60.81     21.07 o 
  14   6   6      518.21      396.32     60.72 o 
  16   6   6      110.23      131.06     39.18 o 
  18   6   6     1151.06     1057.92    223.10 o 
  20   6   6      107.23       81.55    114.45 o 
 -25   7   6       12.63       99.30    156.23 o 
 -23   7   6      229.63      279.13     64.24 o 
 -21   7   6     1657.90     1660.45    202.77 o 
 -19   7   6       55.02      153.65     63.08 o 
 -17   7   6     4395.45     5115.55    363.80 o 
 -15   7   6     4248.52     4385.60    271.83 o 
 -13   7   6      471.91      474.21     84.38 o 
 -11   7   6     8611.98     8997.48    218.63 o 
  -9   7   6    11751.86    12138.02    234.73 o 
  -7   7   6       47.12       14.52     32.82 o 
  -5   7   6     4996.64     5061.81    211.02 o 
  -3   7   6     2104.57     1937.88    117.39 o 
  -1   7   6     2640.95     2801.37    182.04 o 
   1   7   6     9003.37     9676.05    215.79 o 
   3   7   6     5174.95     5274.39    179.05 o 
   5   7   6       14.01       68.60     21.77 o 
   7   7   6      957.51      865.21     97.86 o 
   9   7   6      228.52      172.14     32.08 o 
  11   7   6     1723.68     1507.60    271.93 o 
  13   7   6     3108.97     2972.74    307.84 o 
  15   7   6     1489.30     1158.14    329.45 o 
  17   7   6      117.95       91.75     58.48 o 
  19   7   6       70.85       94.66     81.85 o 
 -22   8   6       24.09      168.70     59.64 o 
 -20   8   6       13.18       67.02     64.16 o 
 -18   8   6       60.46       24.68     41.66 o 
 -16   8   6      417.61      447.49    116.95 o 
 -14   8   6     1363.62     1120.11    163.23 o 
 -12   8   6       50.57       20.11     52.20 o 
 -10   8   6      632.66      762.78    136.81 o 
  -8   8   6     1273.88     1106.99    139.03 o 
  -6   8   6       29.26       50.30     22.30 o 
  -4   8   6     1263.21     1138.22    124.66 o 
  -2   8   6     2131.67     2061.12    171.77 o 
   0   8   6     1435.24     1383.86    130.47 o 
   2   8   6     3928.43     4084.81    222.11 o 
   4   8   6     5778.38     5564.86    231.06 o 
   6   8   6      492.92      417.01     73.83 o 
   8   8   6       13.87       36.69     44.84 o 
  10   8   6      206.18      168.54     56.92 o 
  12   8   6     1558.91     1348.88    355.78 o 
  14   8   6     2913.38     2393.89    720.42 o 
  16   8   6     1996.56     1811.28    403.79 o 
 -19   9   6       35.49       81.84     52.96 o 
 -17   9   6      190.90      182.44     41.55 o 
 -15   9   6       16.40       -4.74     52.59 o 
 -13   9   6       80.91       37.19     86.22 o 
 -11   9   6      153.01      202.84     62.90 o 
  -9   9   6      409.04      380.78     87.80 o 
  -7   9   6      320.34      415.50     72.29 o 
  -5   9   6      995.21     1076.39    137.42 o 
  -3   9   6      962.14      982.65    241.49 o 
  -1   9   6        5.18      124.56     63.77 o 
   1   9   6      211.11      200.70     56.77 o 
   3   9   6      526.39      470.85    112.61 o 
   5   9   6     1042.29      832.95    158.39 o 
   7   9   6     1598.12     1739.57    295.65 o 
   9   9   6      642.65      780.96    219.07 o 
  11   9   6      227.18      253.15    154.05 o 
 -16  10   6     1842.24     1200.02    405.65 o 
 -14  10   6      784.79      666.85    214.03 o 
 -12  10   6      384.68      350.73     95.42 o 
 -10  10   6      506.45      445.53    127.32 o 
  -8  10   6        9.88       86.26     90.89 o 
  -6  10   6      793.56      659.59    288.99 o 
  -4  10   6     2910.85     3211.12    941.14 o 
  -2  10   6      370.15      451.42    135.89 o 
   0  10   6      158.28      143.95     76.96 o 
   2  10   6     1265.56      900.58    137.48 o 
   4  10   6       50.52     -120.88    120.88 o 
   6  10   6      980.60      989.50    329.20 o 
   8  10   6      975.09     1176.85    485.11 o 
  10  10   6       10.95       64.97     92.87 o 
  -9  11   6      378.46      156.79     88.61 o 
  -7  11   6       55.61      204.27     92.89 o 
  -5  11   6     1001.37      846.31    278.95 o 
  -3  11   6     1175.40      972.28    252.81 o 
  -1  11   6      603.61      517.47    193.43 o 
   1  11   6     1607.93     1264.43    438.29 o 
   3  11   6      444.94      337.51    120.65 o 
 -31   1   7      349.36      158.35     46.53 o 
 -29   1   7       12.79      115.43    118.29 o 
 -27   1   7       20.04        2.17     85.19 o 
 -25   1   7     1447.15     1595.25    229.27 o 
 -23   1   7    13454.79    14448.64    428.25 o 
 -21   1   7    14280.97    14824.17    392.15 o 
 -19   1   7     8077.75     8237.26    173.68 o 
 -17   1   7     3628.03     3158.16    154.00 o 
 -15   1   7     1483.07     1681.77    140.85 o 
 -13   1   7    14717.04    14107.70    165.95 o 
 -11   1   7    48886.97    46600.06    432.91 o 
  -9   1   7    68251.64    68113.90    395.19 o 
  -7   1   7     2425.64     2129.19     74.14 o 
  -5   1   7    32053.21    32391.69    205.72 o 
  -3   1   7     2298.12     2118.90     60.06 o 
  -1   1   7    28647.53    28660.16    312.27 o 
   1   1   7    60828.05    61111.09    342.86 o 
   3   1   7    30055.61    30076.15    250.40 o 
   5   1   7     3231.06     2650.84     85.55 o 
   7   1   7     3130.46     3024.28    170.68 o 
   9   1   7       27.89       47.08     20.75 o 
  11   1   7     5613.89     5610.04    124.19 o 
  13   1   7    10029.16    10879.52    246.25 o 
  15   1   7     3395.97     3566.27    154.84 o 
  17   1   7      564.33      631.68    141.35 o 
  19   1   7      923.31      837.10    201.29 o 
  21   1   7      334.96      393.16     82.19 o 
  23   1   7      680.77      653.46    118.92 o 
  25   1   7      499.67      452.20    108.79 o 
 -30   2   7      249.61      432.76    105.46 o 
 -28   2   7       15.41       22.33     74.37 o 
 -26   2   7      118.12      205.56     83.29 o 
 -24   2   7    11916.02    13301.08    506.82 o 
 -22   2   7    18473.52    20532.29    594.20 o 
 -20   2   7     8419.24     9071.58    244.51 o 
 -18   2   7     7482.34     7233.02    667.79 o 
 -16   2   7      375.82      323.67     51.85 o 
 -14   2   7     5189.14     5338.14    137.83 o 
 -12   2   7    46727.36    45442.97    463.22 o 
 -10   2   7   109640.02   108739.91    633.07 o 
  -8   2   7    44739.75    44335.09    445.67 o 
  -6   2   7    39188.45    40696.58    254.53 o 
  -4   2   7    23636.71    25233.26    194.55 o 
  -2   2   7     9043.07     8789.96    187.15 o 
   0   2   7    70112.87    69436.95    837.95 o 
   2   2   7   111250.65   109390.69   1007.14 o 
   4   2   7    31299.71    30535.43    274.53 o 
   6   2   7    21381.13    21472.59    187.82 o 
   8   2   7     4379.91     4170.61    125.11 o 
  10   2   7      560.28      568.88     55.13 o 
  12   2   7    19843.46    20525.22    292.33 o 
  14   2   7     9162.87    10039.92    372.28 o 
  16   2   7     6940.16     6992.07    347.41 o 
  18   2   7      998.65     1066.19    207.50 o 
  20   2   7     1041.96     1138.09    194.90 o 
  22   2   7        8.13       35.30     51.38 o 
  24   2   7     1178.30      910.04    253.39 o 
 -29   3   7       24.43      135.23     57.05 o 
 -27   3   7       28.12      -19.68    107.11 o 
 -25   3   7     1927.22     1506.49    370.06 o 
 -23   3   7     9781.37    10374.71    579.98 o 
 -21   3   7     6757.54     7119.75    258.98 o 
 -19   3   7     5268.12     5219.95    185.64 o 
 -17   3   7     1390.66     1588.66    122.23 o 
 -15   3   7     6236.37     6137.72    143.22 o 
 -13   3   7    25659.19    26459.24    279.39 o 
 -11   3   7    43344.43    42724.48    327.06 o 
  -9   3   7    46218.85    46195.92    585.67 o 
  -7   3   7    12353.23    12128.38    306.66 o 
  -5   3   7    10900.28    10891.25    108.46 o 
  -3   3   7    12701.32    14669.57    288.84 o 
  -1   3   7    43012.11    45730.92   1084.20 o 
   1   3   7    38721.93    37487.42   1051.70 o 
   3   3   7    43902.95    46191.76    288.24 o 
   5   3   7     9355.67     9053.05    159.22 o 
   7   3   7     1397.10     1401.82     77.62 o 
   9   3   7      956.06     1140.22     80.81 o 
  11   3   7     5803.45     5805.50    187.35 o 
  13   3   7     7328.61     7848.56    229.16 o 
  15   3   7     8121.65     8392.24    591.18 o 
  17   3   7     1740.67     1761.48    243.13 o 
  19   3   7      157.83      207.96     68.84 o 
  21   3   7       74.85      199.35     58.14 o 
  23   3   7      315.62      237.90    107.98 o 
 -30   4   7      131.97      156.46    101.23 o 
 -28   4   7       55.67      -28.50    130.33 o 
 -26   4   7       20.99      173.10     68.35 o 
 -24   4   7      116.30      115.51    139.29 o 
 -22   4   7      232.11      271.51     79.02 o 
 -20   4   7      542.45      442.17     93.16 o 
 -18   4   7     1239.20     1197.85    159.62 o 
 -16   4   7      849.25      712.40     60.62 o 
 -14   4   7      628.79      593.67     69.20 o 
 -12   4   7      713.67      763.36     76.28 o 
 -10   4   7      426.68      413.33     54.35 o 
  -8   4   7      133.28      195.61     36.24 o 
  -6   4   7        0.65       29.36     23.10 o 
  -4   4   7       73.37       60.86     12.47 o 
  -2   4   7     8279.36     8410.08    275.50 o 
   0   4   7      149.68      180.07     89.97 o 
   2   4   7      202.09      223.94     24.99 o 
   4   4   7      853.48      950.92     65.22 o 
   6   4   7       61.12       80.93     17.90 o 
   8   4   7     1040.80     1124.67     86.33 o 
  10   4   7      232.92      225.96     42.14 o 
  12   4   7      692.97      637.15    105.70 o 
  14   4   7      130.53      121.98     35.51 o 
  16   4   7      190.92      134.94     93.94 o 
  18   4   7       62.75       66.49     90.28 o 
  20   4   7      452.94      445.85     75.81 o 
  22   4   7       25.98       89.97     78.65 o 
 -29   5   7      120.77      167.52     63.67 o 
 -27   5   7       12.11      120.31     50.75 o 
 -25   5   7      659.76      564.78    110.80 o 
 -23   5   7     4236.28     4847.05    691.71 o 
 -21   5   7     6487.84     6361.95    439.77 o 
 -19   5   7      116.99      170.54     49.54 o 
 -17   5   7       18.57       84.37     49.14 o 
 -15   5   7     2168.73     1898.24    218.71 o 
 -13   5   7     4252.10     4146.71    171.17 o 
 -11   5   7    27464.43    28941.47    486.66 o 
  -9   5   7    10194.96    10445.17    177.82 o 
  -7   5   7     1262.26     1166.65     78.95 o 
  -5   5   7     1494.75     1654.30    116.48 o 
  -3   5   7     1884.76     2042.98    141.66 o 
  -1   5   7     2646.34     2504.67     87.46 o 
   1   5   7    20131.12    21326.80    436.29 o 
   3   5   7    10511.10    10351.45    182.29 o 
   5   5   7     3621.04     3848.23    181.40 o 
   7   5   7    11096.17    11331.05    170.77 o 
   9   5   7     5465.94     5650.62    161.03 o 
  11   5   7      147.65      132.52     52.54 o 
  13   5   7     4929.38     4987.77    300.40 o 
  15   5   7      901.82     1003.91    153.53 o 
  17   5   7      784.71      778.05    136.19 o 
  19   5   7     4382.05     4040.51    401.53 o 
  21   5   7     1094.26      958.58    169.45 o 
 -26   6   7      764.22      657.32    127.30 o 
 -24   6   7     4186.89     4651.21    397.56 o 
 -22   6   7     4450.46     5221.01    527.51 o 
 -20   6   7     3412.65     4114.73    436.64 o 
 -18   6   7     1218.42     1222.01    169.11 o 
 -16   6   7      121.89       94.12     47.74 o 
 -14   6   7     1856.55     1963.78    228.11 o 
 -12   6   7    21047.40    21466.39    352.46 o 
 -10   6   7    26165.64    28285.71    475.93 o 
  -8   6   7    16211.04    16463.64    210.77 o 
  -6   6   7     2970.17     3444.97    122.51 o 
  -4   6   7      173.10      197.21     25.93 o 
  -2   6   7      421.06      407.68     47.61 o 
   0   6   7    25417.05    27295.72    436.77 o 
   2   6   7    23763.63    23194.61    475.37 o 
   4   6   7     8495.62     8839.49    206.34 o 
   6   6   7     4883.23     4963.26    133.53 o 
   8   6   7     4596.99     4446.20    179.27 o 
  10   6   7     1179.93     1073.53    111.81 o 
  12   6   7     5163.98     5155.09    226.48 o 
  14   6   7     2025.85     1617.78    230.36 o 
  16   6   7     1028.20     1095.77    226.38 o 
  18   6   7     1403.54     1084.24    257.51 o 
  20   6   7      298.65      113.64     83.54 o 
 -25   7   7      679.47      393.91    115.95 o 
 -23   7   7     1709.29     1325.62    413.58 o 
 -21   7   7     2761.43     2879.76    240.04 o 
 -19   7   7     3144.36     3388.64    369.40 o 
 -17   7   7     1242.10     1014.66    211.15 o 
 -15   7   7       15.79       83.68     38.56 o 
 -13   7   7     3305.31     3329.73    401.35 o 
 -11   7   7     9217.36     9894.32    257.84 o 
  -9   7   7     6253.14     6426.14    175.33 o 
  -7   7   7    14504.87    14738.17    266.48 o 
  -5   7   7     1470.36     1459.94     73.49 o 
  -3   7   7     2266.28     2194.03     90.33 o 
  -1   7   7     4041.90     4324.69    119.11 o 
   1   7   7     4066.69     4243.73    142.13 o 
   3   7   7    12319.53    13138.61    256.37 o 
   5   7   7     4321.22     4309.18    164.95 o 
   7   7   7       20.59       71.37     17.95 o 
   9   7   7     2225.79     2088.06    191.35 o 
  11   7   7     1187.45      806.49    305.09 o 
  13   7   7     2368.61     2558.96    362.32 o 
  15   7   7     1928.07     1522.67    281.60 o 
  17   7   7      294.85      382.70    209.79 o 
 -22   8   7      121.89      101.15     59.94 o 
 -20   8   7      492.97      425.81    132.81 o 
 -18   8   7      155.44      181.83    131.23 o 
 -16   8   7      640.75      590.00    111.57 o 
 -14   8   7      600.03      535.02     85.14 o 
 -12   8   7      232.37      237.17     44.95 o 
 -10   8   7      206.83      202.12     48.12 o 
  -8   8   7      734.04      466.94     73.93 o 
  -6   8   7       29.72       39.14     26.40 o 
  -4   8   7     1986.02     2150.29    201.63 o 
  -2   8   7     1813.67     1868.41    158.70 o 
   0   8   7      259.10      294.88     54.31 o 
   2   8   7      232.16      255.71     46.62 o 
   4   8   7       26.90       39.00     24.53 o 
   6   8   7       48.02       18.59     23.44 o 
   8   8   7     1533.11     1134.24    252.46 o 
  10   8   7     1996.53     2001.71    289.54 o 
  12   8   7       41.81      -88.80     88.80 o 
  14   8   7        0.31      107.21     65.51 o 
 -19   9   7       30.16       14.85     47.59 o 
 -17   9   7       10.32       57.91     56.70 o 
 -15   9   7       43.14       97.59     67.75 o 
 -13   9   7      106.24      139.23     67.21 o 
 -11   9   7     2860.75     2559.15    300.48 o 
  -9   9   7     1973.31     1888.93    200.66 o 
  -7   9   7      162.11       63.05     92.94 o 
  -5   9   7     1254.04     1137.16    231.52 o 
  -3   9   7     2443.11     2528.25    323.80 o 
  -1   9   7      400.80      324.04     61.96 o 
   1   9   7     1185.64     1335.82    395.56 o 
   3   9   7      295.57      362.65    128.99 o 
   5   9   7      130.47      201.96    107.34 o 
   7   9   7     1768.29     1954.42    527.52 o 
   9   9   7      810.89      574.84    244.31 o 
  11   9   7      184.71      306.94    115.38 o 
  13   9   7      246.88      237.17    141.59 o 
 -16  10   7        9.85       46.43     38.13 o 
 -14  10   7      214.15      343.59    125.46 o 
 -12  10   7      692.40      877.52    184.95 o 
 -10  10   7     3417.32     2961.23    614.76 o 
  -8  10   7     2392.14     2606.26    412.39 o 
  -6  10   7      573.03      397.71    187.84 o 
  -4  10   7       25.44      223.75     71.34 o 
  -2  10   7      335.16      498.29    164.14 o 
   0  10   7     2220.66     1792.68    454.67 o 
   2  10   7     3239.39     3678.37    626.08 o 
   4  10   7     2286.16     1598.88    490.21 o 
   6  10   7      798.02      559.59    258.16 o 
   8  10   7      856.90      700.18    338.97 o 
  -9  11   7     1202.55      842.09    532.89 o 
  -5  11   7       45.03      294.40    116.30 o 
  -3  11   7      697.85      517.43    160.25 o 
  -1  11   7      620.91      407.71    198.88 o 
   1  11   7      289.61      161.90    104.68 o 
 -30   0   8      109.26       -1.46     55.26 o 
 -28   0   8      775.84      601.07    189.24 o 
 -26   0   8     2330.77     2771.59    227.63 o 
 -24   0   8     5629.20     6398.38    692.22 o 
 -22   0   8      135.55       24.45    123.14 o 
 -20   0   8      665.69      457.59    116.32 o 
 -18   0   8     1679.91     1813.34    272.77 o 
 -16   0   8     2145.78     2439.96    267.69 o 
 -14   0   8    12527.14    12936.64    263.59 o 
 -12   0   8     1841.45     1960.68    150.96 o 
 -10   0   8     9297.43     9455.05    163.86 o 
  -8   0   8     9763.07    10520.20    217.36 o 
  -6   0   8     8995.46     8759.43    173.29 o 
  -4   0   8      185.17      188.40     39.20 o 
  -2   0   8      161.01      189.03     32.98 o 
   0   0   8     5837.62     5841.02    261.25 o 
   2   0   8     3183.85     3100.13    242.29 o 
   4   0   8       19.50       67.81     27.06 o 
   6   0   8     1903.37     1902.16    137.94 o 
   8   0   8     8424.99     9246.35    230.07 o 
  10   0   8     3570.51     3474.90    255.17 o 
  12   0   8    11278.02    11144.86    256.91 o 
  14   0   8     8911.07     9077.84    381.79 o 
  16   0   8     2832.75     3003.34    390.31 o 
  18   0   8      803.75     1033.57    206.44 o 
  20   0   8      354.75      513.90    109.00 o 
  22   0   8       75.54      189.60     79.05 o 
  24   0   8     3012.83     3190.61    655.10 o 
 -31   1   8       44.08       10.66     84.48 o 
 -29   1   8       18.35      133.00     65.56 o 
 -27   1   8      348.74      302.79     98.15 o 
 -25   1   8     2955.93     3201.64    634.04 o 
 -23   1   8     1385.68     1352.13    242.05 o 
 -21   1   8      160.44      284.87     98.12 o 
 -19   1   8       16.60       73.66     59.55 o 
 -17   1   8       60.60      109.56     41.48 o 
 -15   1   8      600.10      643.34     76.13 o 
 -13   1   8     5429.52     4921.63    157.63 o 
 -11   1   8      960.58     1072.82     80.75 o 
  -9   1   8     1613.90     1559.56    149.27 o 
  -7   1   8      290.01      231.15     30.91 o 
  -5   1   8      156.28      182.93     22.18 o 
  -3   1   8      204.39      202.14     28.64 o 
  -1   1   8      871.74      994.10     62.71 o 
   1   1   8     1146.44     1162.52     80.72 o 
   3   1   8    20621.37    21114.66    215.60 o 
   5   1   8      566.69      719.49     60.33 o 
   7   1   8       22.61       21.95     27.45 o 
   9   1   8      427.60      433.98     62.08 o 
  11   1   8     1697.76     1760.00    103.79 o 
  13   1   8     2458.26     2655.58    223.09 o 
  15   1   8     2490.93     2325.28    236.79 o 
  17   1   8        4.07      117.34     70.13 o 
  19   1   8      244.54      228.79     69.21 o 
  21   1   8      316.71      301.81     59.28 o 
  23   1   8      146.91      162.34     53.90 o 
 -30   2   8        1.53      103.49     89.93 o 
 -28   2   8       13.24      116.90     73.89 o 
 -26   2   8       12.77       57.34     61.92 o 
 -24   2   8       22.91       64.64     45.44 o 
 -22   2   8      212.56      145.85     52.60 o 
 -20   2   8       57.74       86.33     57.77 o 
 -18   2   8       26.59       63.63     46.89 o 
 -16   2   8       38.75       87.72     49.91 o 
 -14   2   8      138.41      228.68     39.52 o 
 -12   2   8      613.84      848.84     75.11 o 
 -10   2   8     8699.14     9154.70    118.11 o 
  -8   2   8     6740.97     7022.19    130.85 o 
  -6   2   8     8120.17     8157.53     88.21 o 
  -4   2   8    14603.66    15805.93    137.16 o 
  -2   2   8      488.35      419.81     38.84 o 
   0   2   8     3032.97     2951.54     82.43 o 
   2   2   8     2882.42     2931.57     52.70 o 
   4   2   8       89.06      146.62     26.51 o 
   6   2   8     7125.68     7304.71    160.95 o 
   8   2   8     1980.13     2199.45    141.65 o 
  10   2   8      875.15      875.22     56.20 o 
  12   2   8       57.82       60.78     48.51 o 
  14   2   8       50.23       58.84     36.81 o 
  16   2   8      159.21      230.13     56.61 o 
  18   2   8      714.84      742.17    207.45 o 
  20   2   8        1.21       38.82     64.38 o 
  22   2   8       24.32      -63.35     63.35 o 
  24   2   8        2.15       14.95     62.41 o 
 -29   3   8      702.24      474.60    127.66 o 
 -27   3   8       19.74       86.34     78.67 o 
 -25   3   8     1000.17     1022.34    169.05 o 
 -23   3   8      217.66      168.11     68.97 o 
 -21   3   8       60.93       71.19    149.00 o 
 -19   3   8     4010.73     4035.73    338.58 o 
 -17   3   8     7514.41     7556.43    146.59 o 
 -15   3   8      231.88      232.78     39.90 o 
 -13   3   8      827.03      927.68     87.99 o 
 -11   3   8      310.86      398.06     43.76 o 
  -9   3   8     5698.74     6022.48     86.33 o 
  -7   3   8     6006.25     6338.50     78.43 o 
  -5   3   8     2894.87     2693.95     94.07 o 
  -3   3   8      861.05      817.41    289.51 o 
  -1   3   8       38.27      103.10     33.49 o 
   1   3   8     9316.55     9786.76    225.70 o 
   3   3   8     2072.93     1866.75     73.85 o 
   5   3   8     2309.37     2111.61     73.79 o 
   7   3   8     5664.06     5537.44    129.06 o 
   9   3   8     4092.60     4049.70    201.52 o 
  11   3   8     2546.49     2638.04    183.36 o 
  13   3   8     6364.78     6676.36    280.68 o 
  15   3   8     1006.21      885.51    127.52 o 
  17   3   8        2.10       79.33     71.39 o 
  19   3   8     1156.66      967.86    128.48 o 
  21   3   8      505.35      283.69     96.31 o 
  23   3   8      385.51      294.98     75.57 o 
 -30   4   8      151.66      236.44     73.72 o 
 -28   4   8      232.69      225.36     93.36 o 
 -26   4   8      843.18      800.71    183.26 o 
 -24   4   8     1086.45      984.52    215.47 o 
 -22   4   8      103.93      173.18     76.15 o 
 -20   4   8      178.14      133.49     62.26 o 
 -18   4   8     1131.70     1037.43    143.50 o 
 -16   4   8      193.53      240.77     39.56 o 
 -14   4   8     1763.25     1507.99    110.12 o 
 -12   4   8     1415.71     1178.85    102.64 o 
 -10   4   8       13.33       59.73     25.23 o 
  -8   4   8       47.31       84.46     48.60 o 
  -6   4   8     7639.96     8361.52     91.87 o 
  -4   4   8     6460.41     5438.96    387.34 o 
  -2   4   8      172.20      296.15    139.20 o 
   0   4   8      678.39      713.90     91.46 o 
   2   4   8     3798.53     3414.87    258.48 o 
   4   4   8     5883.34     6358.62    195.75 o 
   6   4   8     2034.54     1976.50     71.14 o 
   8   4   8      138.20      115.72     25.61 o 
  10   4   8      243.03      202.65     37.79 o 
  12   4   8     1575.61     1404.27    149.61 o 
  14   4   8     2665.14     2455.61    191.60 o 
  16   4   8      775.19      760.82    196.48 o 
  18   4   8      290.72      268.08     81.76 o 
  20   4   8       20.58       33.55     90.14 o 
  22   4   8      117.21      125.67     61.48 o 
 -29   5   8      178.13      167.68    132.83 o 
 -27   5   8      487.42      499.72    113.90 o 
 -25   5   8      456.41      454.75    115.40 o 
 -23   5   8      690.03      658.24    250.06 o 
 -21   5   8      514.35      513.22    119.89 o 
 -19   5   8       45.95       98.37     48.28 o 
 -17   5   8      831.33      720.88     99.30 o 
 -15   5   8      180.71      156.68     47.78 o 
 -13   5   8      417.23      412.38     58.20 o 
 -11   5   8      255.35      293.06     49.58 o 
  -9   5   8     1780.75     1729.21    118.96 o 
  -7   5   8     2194.63     2172.62     88.70 o 
  -5   5   8      398.89      359.84     41.02 o 
  -3   5   8       69.11       29.41     51.28 o 
  -1   5   8      266.72      161.81     48.69 o 
   1   5   8       68.51       90.15    111.21 o 
   3   5   8     1161.28     1202.03     80.21 o 
   5   5   8      469.98      453.28     48.20 o 
   7   5   8      696.81      733.12     88.32 o 
   9   5   8      317.05      378.68     73.61 o 
  11   5   8     2175.61     2223.24    190.45 o 
  13   5   8     1395.34     1527.51    117.91 o 
  15   5   8     1096.21     1186.29    105.92 o 
  17   5   8      377.21      319.06     73.05 o 
  19   5   8       11.13       86.58     55.71 o 
  21   5   8      187.82      100.25     56.03 o 
 -26   6   8      764.63      694.36    173.26 o 
 -24   6   8      152.50      179.43     68.95 o 
 -22   6   8        0.13       24.94     73.41 o 
 -20   6   8       38.81       15.92    138.14 o 
 -18   6   8     1306.62     1188.28    197.29 o 
 -16   6   8     9634.96    10512.11    454.61 o 
 -14   6   8     6634.31     6845.94    213.18 o 
 -12   6   8      751.10      837.20     99.72 o 
 -10   6   8      154.42      154.40     61.46 o 
  -8   6   8     1415.68     1200.22     93.34 o 
  -6   6   8     6507.84     7264.05    185.94 o 
  -4   6   8    13915.54    14048.87    228.39 o 
  -2   6   8      338.93      386.06     52.06 o 
   0   6   8      586.79      443.26     42.68 o 
   2   6   8      798.97      831.61     62.32 o 
   4   6   8     2012.37     2142.90     89.48 o 
   6   6   8     8848.14     9849.90    205.88 o 
   8   6   8     4003.71     4072.25    223.10 o 
  10   6   8      698.76      740.55     73.44 o 
  12   6   8       27.94       81.33     42.04 o 
  14   6   8      257.39      217.76     78.05 o 
  16   6   8      238.96      134.50     84.29 o 
  18   6   8     1414.06      857.59    189.10 o 
 -25   7   8      157.71      111.36     57.22 o 
 -23   7   8      146.64      213.07     56.18 o 
 -21   7   8       11.51       68.99     43.26 o 
 -19   7   8     2374.50     2651.66    383.62 o 
 -17   7   8     6166.89     6953.20    229.82 o 
 -15   7   8      997.83      986.84    200.13 o 
 -13   7   8       14.62       74.74     23.10 o 
 -11   7   8       17.12       63.81     39.14 o 
  -9   7   8       79.34       54.32     25.92 o 
  -7   7   8     7289.86     7792.23    157.50 o 
  -5   7   8     7964.00     8479.67    166.45 o 
  -3   7   8     1064.08     1109.79     73.63 o 
  -1   7   8      801.52      961.23     79.33 o 
   1   7   8     1625.23     1522.09    105.61 o 
   3   7   8        2.12       29.70     21.98 o 
   5   7   8     4319.73     4518.77    192.79 o 
   7   7   8     2253.93     2192.94    133.04 o 
   9   7   8      611.05      533.25     87.26 o 
  11   7   8      470.90      316.85     80.79 o 
  13   7   8      746.69      505.71    145.36 o 
  15   7   8       58.45       86.66     64.70 o 
 -22   8   8      315.16      300.95     82.90 o 
 -20   8   8      195.25      120.83     56.48 o 
 -18   8   8       71.05      181.45     65.17 o 
 -16   8   8      185.94      204.19     80.28 o 
 -14   8   8       78.70       34.44     57.86 o 
 -12   8   8     1125.52      978.59    159.05 o 
 -10   8   8      826.93      751.30    111.47 o 
  -8   8   8       69.92       56.32     22.11 o 
  -6   8   8      768.36      870.53     67.36 o 
  -4   8   8     3013.23     2759.09    134.62 o 
  -2   8   8      735.78      625.10    124.83 o 
   0   8   8      202.64      220.39     33.90 o 
   2   8   8      419.41      421.55    206.91 o 
   4   8   8      117.06      127.92     49.33 o 
   6   8   8     2090.32     1678.28    389.48 o 
   8   8   8     1413.47     1447.21    176.86 o 
  10   8   8      426.38      200.64    118.17 o 
  12   8   8     1198.92      964.14    409.40 o 
  14   8   8      820.47      723.99    416.07 o 
 -19   9   8       63.94       46.96     51.41 o 
 -17   9   8      744.86      641.53    160.84 o 
 -15   9   8       40.21       48.46    130.49 o 
 -13   9   8       12.30       86.77    134.39 o 
 -11   9   8      390.13      274.90     49.80 o 
  -9   9   8       18.09       25.19     80.43 o 
  -7   9   8      433.33      364.45    138.65 o 
  -5   9   8      553.49      744.51    218.50 o 
  -3   9   8       59.93       37.84     57.16 o 
  -1   9   8      143.89      154.08     97.78 o 
   1   9   8       46.34       64.71    113.35 o 
   3   9   8      146.00      205.71    109.71 o 
   5   9   8      111.38      -49.87    105.64 o 
   7   9   8      106.92      145.78    125.41 o 
   9   9   8       58.81      194.80    128.60 o 
  11   9   8      500.63      407.64    180.08 o 
 -16  10   8     1402.26     1372.53    338.66 o 
 -14  10   8      120.76      301.24    144.54 o 
 -12  10   8       79.79      209.77    147.54 o 
 -10  10   8       40.80      124.87    106.16 o 
  -8  10   8      473.16      581.96    280.54 o 
  -6  10   8     3141.85     2289.97    858.55 o 
  -4  10   8     3836.15     3541.68    638.91 o 
  -2  10   8      240.64      369.80    120.73 o 
   0  10   8      152.65       84.83     79.39 o 
   2  10   8      118.80      146.43    124.77 o 
   4  10   8      337.36      290.43    151.19 o 
   6  10   8     2054.11     1300.57    574.43 o 
  -7  11   8      899.61      943.97    285.17 o 
  -5  11   8     1526.35     1308.19    427.98 o 
  -3  11   8      393.49      322.98    207.48 o 
  -1  11   8       47.50      113.11     89.40 o 
 -31   1   9       29.19       97.02     51.99 o 
 -29   1   9      808.60      713.74    154.17 o 
 -27   1   9      565.78      380.09     88.17 o 
 -25   1   9     3729.12     3835.79    456.50 o 
 -23   1   9     7251.59     7672.67    389.97 o 
 -21   1   9     2205.45     2015.99    154.67 o 
 -19   1   9     1200.08      947.90     82.53 o 
 -17   1   9     3352.92     3312.85    244.18 o 
 -15   1   9     7354.31     7417.44    135.38 o 
 -13   1   9    32217.38    32024.07    457.20 o 
 -11   1   9    60601.26    63511.25    729.33 o 
  -9   1   9     7062.13     6609.14    102.36 o 
  -7   1   9        1.09       68.64     24.73 o 
  -5   1   9      126.02      118.97     19.35 o 
  -3   1   9     4153.77     3844.78    112.22 o 
  -1   1   9    28173.72    26998.91    186.53 o 
   1   1   9    33312.07    33130.18    310.48 o 
   3   1   9     2275.37     2182.96     87.12 o 
   5   1   9       37.34       94.06     31.03 o 
   7   1   9     1106.39     1050.91     94.75 o 
   9   1   9     2328.54     2313.61    102.57 o 
  11   1   9    17535.26    18179.62    561.91 o 
  13   1   9     5993.30     6347.61    317.71 o 
  15   1   9     2003.01     1852.12    208.64 o 
  17   1   9        6.07      143.16     34.63 o 
  19   1   9       91.28      149.55     59.73 o 
  21   1   9      132.96      257.78     82.51 o 
  23   1   9     1290.60     1259.59    242.63 o 
 -30   2   9      913.05      666.03    194.81 o 
 -28   2   9      220.37      162.30    129.48 o 
 -26   2   9     3436.29     3656.75    180.48 o 
 -24   2   9    15509.20    17082.20    404.44 o 
 -22   2   9    10688.30    11534.13    352.73 o 
 -20   2   9      668.96      568.71     74.79 o 
 -18   2   9      403.58      362.45     50.75 o 
 -16   2   9     2936.46     3016.00    174.74 o 
 -14   2   9    45072.33    47336.91    315.27 o 
 -12   2   9    72793.52    74094.51    398.90 o 
 -10   2   9    56504.26    57684.19    387.51 o 
  -8   2   9       44.83       58.05     21.49 o 
  -6   2   9     3401.30     3317.22     65.69 o 
  -4   2   9    37116.11    38088.51    403.26 o 
  -2   2   9    83553.48    85549.52    805.91 o 
   0   2   9   116091.62   117816.71    888.48 o 
   2   2   9    61301.89    62194.54    738.80 o 
   4   2   9     3195.61     3159.50     90.43 o 
   6   2   9     1301.62     1307.45     92.18 o 
   8   2   9     2933.53     2724.83    163.48 o 
  10   2   9    24346.69    26054.39    321.17 o 
  12   2   9    18840.79    19437.00    439.92 o 
  14   2   9     6287.57     6805.55    367.30 o 
  16   2   9      357.39      520.44    114.18 o 
  18   2   9       12.14      136.63    136.67 o 
  20   2   9      290.42      408.24     77.50 o 
  22   2   9     2054.76     2232.18    303.31 o 
 -31   3   9        1.01      -10.49    113.92 o 
 -29   3   9      227.22      158.60     66.11 o 
 -27   3   9      386.76      312.53     67.66 o 
 -25   3   9     1844.68     1481.79    379.00 o 
 -23   3   9     3393.62     3480.78    381.40 o 
 -21   3   9      320.61      415.25     99.92 o 
 -19   3   9      315.90      291.31     57.23 o 
 -17   3   9      830.36      795.59     80.70 o 
 -15   3   9     9326.27     9528.49    170.01 o 
 -13   3   9    22219.22    22163.04    275.54 o 
 -11   3   9    23455.70    22866.12    359.44 o 
  -9   3   9     1824.31     1635.43    115.33 o 
  -7   3   9       42.99      136.72     70.01 o 
  -5   3   9     2214.43     2052.24     90.16 o 
  -3   3   9    20135.01    21274.99    301.72 o 
  -1   3   9    29650.76    28726.15    508.36 o 
   1   3   9    22991.32    22041.40    287.76 o 
   3   3   9    13768.84    14501.10    165.08 o 
   5   3   9      111.93      189.94     31.20 o 
   7   3   9     2620.56     2707.62    116.62 o 
   9   3   9    10064.78    10049.22    165.27 o 
  11   3   9    13498.38    14566.73    349.68 o 
  13   3   9     5364.49     5755.98    335.63 o 
  15   3   9     3103.65     2785.80    351.98 o 
  17   3   9      225.33      368.46    117.39 o 
  19   3   9      137.29      223.43     50.29 o 
  21   3   9      312.24      306.92     87.61 o 
 -30   4   9       62.60       36.84     53.63 o 
 -28   4   9       48.08      128.53     80.96 o 
 -26   4   9       21.14      146.79    118.75 o 
 -24   4   9       15.58      144.35     95.69 o 
 -22   4   9      133.57       95.34     79.71 o 
 -20   4   9      401.95      378.56     90.15 o 
 -18   4   9      372.32      367.84     70.18 o 
 -16   4   9      184.32      195.48     44.52 o 
 -14   4   9      706.27      674.44     67.19 o 
 -12   4   9      657.66      575.75     51.99 o 
 -10   4   9      694.16      674.52     76.68 o 
  -8   4   9     1142.30     1160.50     82.29 o 
  -6   4   9       11.26       45.17     13.72 o 
  -4   4   9        3.03       74.78     90.56 o 
  -2   4   9     1424.28     1414.69    162.59 o 
   0   4   9        1.28       67.21     36.06 o 
   2   4   9      525.83      682.12    125.28 o 
   4   4   9     1565.68     1550.23     72.32 o 
   6   4   9     1116.35     1022.92     75.26 o 
   8   4   9     1660.62     1665.62    143.88 o 
  10   4   9     2167.09     2176.11    137.22 o 
  12   4   9       14.15       61.87     36.66 o 
  14   4   9       12.73       -8.37     44.27 o 
  16   4   9      345.34      286.70     64.81 o 
  18   4   9      271.83      292.51     66.29 o 
  20   4   9      330.35      295.56     84.24 o 
 -29   5   9      566.74      349.14    113.14 o 
 -27   5   9      237.47      188.82     72.90 o 
 -25   5   9      841.59      907.94    148.53 o 
 -23   5   9     2154.06     1757.23    477.67 o 
 -21   5   9      465.16      478.73    121.07 o 
 -19   5   9     2005.57     1643.53    234.97 o 
 -17   5   9     8028.72     8369.42    425.10 o 
 -15   5   9      373.22      399.69     61.48 o 
 -13   5   9     7652.38     7820.46    163.96 o 
 -11   5   9    22478.76    24985.73    296.11 o 
  -9   5   9     1641.23     1606.70     77.60 o 
  -7   5   9      606.65      594.28     58.95 o 
  -5   5   9      707.93      728.32     37.61 o 
  -3   5   9     1033.43      788.90    108.12 o 
  -1   5   9    20388.82    21768.64    417.86 o 
   3   5   9      645.44      527.80     50.81 o 
   5   5   9       67.85       71.24     23.58 o 
   7   5   9       26.86       37.00     31.95 o 
   9   5   9     1748.06     1711.24    169.16 o 
  11   5   9    10897.60    11410.86    315.69 o 
  13   5   9    10586.67    10504.22    287.71 o 
  15   5   9     1503.01     1048.74    243.51 o 
  17   5   9       17.49      102.88     35.90 o 
  19   5   9      442.38      382.78     67.16 o 
 -26   6   9     1330.09     1275.41    277.56 o 
 -24   6   9     3540.63     3632.45    303.32 o 
 -22   6   9     1151.76     1568.95    181.37 o 
 -20   6   9      267.33      124.72     80.43 o 
 -18   6   9      449.06      347.18     61.75 o 
 -16   6   9     4036.48     4436.89    196.42 o 
 -14   6   9     5530.90     5731.26    174.10 o 
 -12   6   9    14372.33    16151.44    331.12 o 
 -10   6   9     8921.70     9579.47    193.30 o 
  -8   6   9     2031.58     1969.18    157.83 o 
  -6   6   9     1177.96     1146.78     70.69 o 
  -4   6   9     9086.49     9130.63    302.63 o 
  -2   6   9    13867.80    14730.07    466.84 o 
   0   6   9    27082.27    28715.51    808.27 o 
   2   6   9    19373.19    20057.97    616.79 o 
   4   6   9       85.27       69.22     19.99 o 
   6   6   9      746.62      552.75    104.99 o 
   8   6   9      655.55      528.65     99.59 o 
  10   6   9     4895.36     5109.38    257.22 o 
  12   6   9     7364.87     8330.02    228.75 o 
  14   6   9     2662.73     3004.40    155.28 o 
  16   6   9       38.06       84.12     83.36 o 
  18   6   9      111.06      147.13     93.26 o 
 -25   7   9     1275.12     1081.00    237.10 o 
 -23   7   9     1382.08     1087.90    242.49 o 
 -21   7   9     1233.64     1280.60    251.03 o 
 -19   7   9      318.80      548.79    194.06 o 
 -17   7   9     2342.38     1862.61    254.48 o 
 -15   7   9     2431.03     1928.64    349.48 o 
 -13   7   9     7523.83     7203.37    238.13 o 
 -11   7   9     8983.34     9394.00    355.39 o 
  -9   7   9     2102.46     2173.04    161.93 o 
  -7   7   9      853.36      685.29     96.81 o 
  -5   7   9     1805.89     1867.52    104.30 o 
  -3   7   9    11301.60    11824.80    252.73 o 
  -1   7   9     6892.14     6867.25    369.77 o 
   1   7   9     3330.49     3745.33    413.42 o 
   3   7   9     1044.30      954.78     63.82 o 
   5   7   9      226.19      229.10     36.09 o 
   7   7   9     1564.72     1534.39    196.09 o 
   9   7   9     5267.87     5420.23    158.70 o 
  11   7   9      757.91      810.39    273.79 o 
  13   7   9     1458.42     1164.38    480.25 o 
  15   7   9     1049.15      837.45    274.85 o 
 -22   8   9       11.99      176.91     63.14 o 
 -20   8   9      886.95      672.58    167.67 o 
 -18   8   9      189.75      168.08     89.05 o 
 -16   8   9      439.92      370.12     91.49 o 
 -14   8   9        2.67       36.85    106.16 o 
 -12   8   9        2.73       16.95     75.60 o 
 -10   8   9       24.66       21.08     25.58 o 
  -8   8   9      845.62      731.46    179.49 o 
  -6   8   9       41.31        1.53     47.79 o 
  -4   8   9     2153.44     2163.79    120.67 o 
  -2   8   9       54.21       70.51     29.97 o 
   0   8   9        7.28      134.83     90.35 o 
   2   8   9       21.45      164.08     77.09 o 
   4   8   9        4.87      -65.46    112.92 o 
   6   8   9        2.72      -42.84    109.99 o 
   8   8   9     1070.52      988.92    321.75 o 
  10   8   9      416.33      502.13    172.93 o 
  12   8   9       79.05      129.88     69.05 o 
 -19   9   9      301.70      235.89     57.67 o 
 -17   9   9      198.82      217.66     54.54 o 
 -15   9   9      286.58      294.26     88.10 o 
 -13   9   9     1406.05     1320.70    181.60 o 
 -11   9   9     1872.54     1648.27    432.59 o 
  -9   9   9      275.27      309.15     89.08 o 
  -7   9   9      342.57      550.24    158.77 o 
  -5   9   9        5.18      316.77    165.76 o 
  -3   9   9       17.74      -64.29    109.79 o 
  -1   9   9     2457.63     2131.54    596.86 o 
   1   9   9     1803.13     1653.51    499.12 o 
   3   9   9      395.82      331.46    136.80 o 
   5   9   9       26.61       60.87    112.26 o 
   7   9   9      227.55      255.58    108.23 o 
   9   9   9       23.24       90.36     96.00 o 
 -14  10   9     1589.96     1750.88    289.12 o 
 -12  10   9     1065.99     1152.52    176.07 o 
 -10  10   9     1093.53      880.88    188.53 o 
  -8  10   9      228.24      477.01    179.08 o 
  -6  10   9      572.49      506.69    226.83 o 
  -4  10   9      930.93      882.12    419.39 o 
  -2  10   9     1997.36     1548.30    614.51 o 
   0  10   9     1829.74     1221.68    472.98 o 
   2  10   9     1994.36     1551.14    557.70 o 
   4  10   9      146.24      176.93     74.91 o 
 -30   0  10      358.43       -7.58    107.55 o 
 -28   0  10     2096.62     1468.44    637.57 o 
 -26   0  10     6094.92     6365.31    319.67 o 
 -24   0  10     5188.83     5107.15    386.00 o 
 -22   0  10      224.08      196.42     78.26 o 
 -20   0  10      666.29      706.72    152.84 o 
 -18   0  10       56.33       80.84     76.58 o 
 -16   0  10    11275.07    11119.38    254.50 o 
 -14   0  10    26900.98    28096.05    318.77 o 
 -12   0  10    17223.11    17155.75    247.48 o 
 -10   0  10      824.50     1149.16    152.33 o 
  -8   0  10       51.03       14.51     50.58 o 
  -6   0  10     6156.13     6980.54    440.50 o 
  -4   0  10     8624.60     8753.98    214.78 o 
  -2   0  10    14470.75    15284.74    584.72 o 
   0   0  10     5049.01     5398.88    192.41 o 
   2   0  10     1060.39      931.02    121.64 o 
   4   0  10     9924.37    11077.43    160.80 o 
   6   0  10     1612.26     1696.55     94.10 o 
   8   0  10       51.17       72.06     36.28 o 
  10   0  10       52.33       74.07     43.78 o 
  12   0  10       67.46      141.78     57.28 o 
  14   0  10       33.66      121.67     82.47 o 
  16   0  10      930.45     1136.47    156.36 o 
  18   0  10     2378.31     3195.85    459.05 o 
  20   0  10      635.67      731.08    234.94 o 
  22   0  10      128.90      377.11     91.78 o 
 -31   1  10       74.15      130.58     91.70 o 
 -29   1  10      213.02      221.40     59.12 o 
 -27   1  10      996.85      902.91    154.55 o 
 -25   1  10     3564.21     3698.50    406.56 o 
 -23   1  10      553.91      586.42    111.07 o 
 -21   1  10       73.12       75.82     70.16 o 
 -19   1  10      187.94      120.30     76.54 o 
 -17   1  10     1023.89      942.50     82.00 o 
 -15   1  10     7900.72     7693.67    145.23 o 
 -13   1  10     7928.75     7389.32    110.90 o 
 -11   1  10      676.20      778.79     83.82 o 
  -9   1  10     1704.77     1686.30    160.87 o 
  -7   1  10        9.86       53.95     20.57 o 
  -5   1  10     1436.53     1597.17     95.04 o 
  -3   1  10     1601.28     1300.01     75.34 o 
  -1   1  10     8077.78     7834.60    106.47 o 
   1   1  10      566.90      629.10     65.00 o 
   3   1  10      376.18      362.82     32.54 o 
   5   1  10      983.39     1119.07     94.88 o 
   7   1  10      692.51      814.50     73.72 o 
   9   1  10      214.65      266.69     36.53 o 
  11   1  10       18.61       24.92     33.80 o 
  13   1  10      770.16      848.54    103.56 o 
  15   1  10       36.64       87.88     48.61 o 
  17   1  10      143.11      207.60     42.23 o 
  19   1  10      267.93      469.56     81.59 o 
  21   1  10       24.06      112.94     40.12 o 
 -30   2  10      116.75       92.01    113.04 o 
 -28   2  10      518.31      399.28    115.05 o 
 -26   2  10       41.17      -71.55     71.55 o 
 -24   2  10      143.39       47.45     67.34 o 
 -22   2  10      103.50      167.24     62.01 o 
 -20   2  10      110.65      159.91     45.61 o 
 -18   2  10        8.37       53.74     50.31 o 
 -16   2  10     1166.33     1113.22    101.61 o 
 -14   2  10       21.08       63.84     37.92 o 
 -12   2  10     2173.98     2397.27     97.11 o 
 -10   2  10      227.91      341.98     41.48 o 
  -8   2  10     3032.39     2828.54     78.41 o 
  -6   2  10      225.78      291.92     35.95 o 
  -4   2  10     8336.02     8836.72    119.57 o 
  -2   2  10       20.04       44.62     13.17 o 
   0   2  10     2250.04     2518.13     92.63 o 
   2   2  10       85.31       46.23     22.70 o 
   4   2  10      100.53      128.27     24.57 o 
   6   2  10     5206.49     5793.30    150.77 o 
   8   2  10     1483.42     1461.37    111.58 o 
  10   2  10     1473.07     1446.57     96.98 o 
  12   2  10       19.94       81.00     62.30 o 
  14   2  10       52.82       31.76     27.99 o 
  16   2  10      211.31      197.55     52.52 o 
  18   2  10      570.96      733.63    106.04 o 
  20   2  10       17.05       56.70     39.74 o 
  22   2  10       41.51      107.17     49.76 o 
 -31   3  10       47.52       27.41     70.25 o 
 -29   3  10       79.85       94.77     73.74 o 
 -27   3  10     2842.67     2408.20    509.19 o 
 -25   3  10     4837.92     5329.88    680.33 o 
 -23   3  10     1200.08     1057.10    282.52 o 
 -21   3  10      322.55      377.02     69.04 o 
 -19   3  10      275.90      218.38     51.50 o 
 -17   3  10     1549.07     1596.74    170.24 o 
 -15   3  10     2529.93     2717.64    133.46 o 
 -13   3  10     7220.59     6856.09    137.26 o 
 -11   3  10      167.07      215.78     44.24 o 
  -9   3  10      434.70      522.51     45.02 o 
  -7   3  10     6278.32     6745.69     82.80 o 
  -5   3  10      305.85      255.71     26.98 o 
  -3   3  10     1793.00     1826.06    229.57 o 
  -1   3  10     1552.05     1290.16    213.96 o 
   1   3  10     1372.85     1412.00     90.44 o 
   3   3  10     2732.83     2756.24    113.13 o 
   5   3  10     7644.79     7885.47    200.16 o 
   7   3  10     2175.14     2203.04    110.64 o 
   9   3  10      383.64      356.41     47.19 o 
  11   3  10        0.33       48.61     34.94 o 
  13   3  10      771.42      761.94    124.50 o 
  15   3  10       64.44       91.27     40.34 o 
  17   3  10     2162.42     2272.40    311.90 o 
  19   3  10      754.04      811.85    105.21 o 
  21   3  10       17.81      135.29     48.97 o 
 -30   4  10        9.54       38.59     62.64 o 
 -28   4  10      236.39      333.35     91.99 o 
 -26   4  10     3442.51     3445.15    449.40 o 
 -24   4  10     2418.53     2217.71    377.93 o 
 -22   4  10       91.41      128.32     51.99 o 
 -20   4  10       20.36       25.25     52.84 o 
 -18   4  10      204.72      141.19     46.60 o 
 -16   4  10      246.63      220.13     41.72 o 
 -14   4  10    13845.03    14220.35    266.04 o 
 -12   4  10     9168.25     8937.10    147.77 o 
 -10   4  10       57.53       55.49     21.32 o 
  -8   4  10     2025.69     2061.16     81.30 o 
  -6   4  10      143.35      256.68     56.58 o 
  -4   4  10      114.93       97.65     42.03 o 
  -2   4  10     1450.22     1225.69    161.12 o 
   0   4  10     1221.62     1180.48    154.74 o 
   2   4  10     1707.26     1531.72    216.91 o 
   4   4  10      187.62      205.84     26.86 o 
   6   4  10     1655.15     1604.31    112.81 o 
   8   4  10      212.02      282.31     34.72 o 
  10   4  10       57.85       19.09     24.81 o 
  12   4  10      855.84      749.25    121.44 o 
  14   4  10     1274.37     1198.90    274.63 o 
  16   4  10       39.43       83.89     44.90 o 
  18   4  10      773.48      974.74    208.78 o 
  20   4  10       82.40      118.14    132.15 o 
 -27   5  10     1696.59     1019.41    221.15 o 
 -25   5  10     1930.64     1684.51    449.67 o 
 -23   5  10      684.61      761.79    170.56 o 
 -21   5  10      561.67      706.87    110.68 o 
 -19   5  10     1696.41     1392.41    168.40 o 
 -17   5  10     1420.14     1237.19    203.71 o 
 -15   5  10     1961.28     1542.08    197.93 o 
 -13   5  10     8191.87     8301.47    190.34 o 
 -11   5  10     1586.33     1290.82    133.40 o 
  -9   5  10        3.73       25.56     21.98 o 
  -7   5  10     2482.78     2502.02    134.15 o 
  -5   5  10     2821.29     2687.80    302.13 o 
  -3   5  10     1787.50     1653.29    179.53 o 
  -1   5  10     1464.37     1394.82    110.62 o 
   1   5  10      617.31      639.95     87.81 o 
   3   5  10     2359.83     2485.60    369.50 o 
   5   5  10        9.37       24.92     12.65 o 
   7   5  10     2365.46     2315.59     83.03 o 
   9   5  10      352.12      287.53     43.83 o 
  11   5  10        9.53       36.70     28.92 o 
  13   5  10        6.66      100.66     38.73 o 
  15   5  10       30.91       71.99     48.34 o 
  17   5  10       64.53      151.08     59.77 o 
 -26   6  10      167.57      135.22     79.25 o 
 -24   6  10      281.28      320.42    100.38 o 
 -22   6  10      887.16      760.20    165.13 o 
 -20   6  10     1186.32     1275.94    195.74 o 
 -18   6  10     4866.39     5187.33    266.93 o 
 -16   6  10     1636.37     1406.15    218.86 o 
 -14   6  10      834.47      548.96    102.18 o 
 -12   6  10     2370.85     2572.21    204.71 o 
 -10   6  10     2216.34     2047.93    118.99 o 
  -8   6  10     1125.43     1265.40     69.87 o 
  -6   6  10     8879.73    10176.92    403.67 o 
  -4   6  10     5795.22     6738.14    874.41 o 
  -2   6  10     2137.37     1910.67    451.10 o 
   0   6  10     1068.61     1255.65    252.31 o 
   2   6  10      135.34      181.79    125.64 o 
   4   6  10       44.74      193.98     78.72 o 
   6   6  10     4210.26     4368.77    181.73 o 
   8   6  10      634.11      655.29     87.04 o 
  10   6  10     2736.47     2401.95    124.00 o 
  12   6  10       87.94       80.82     70.95 o 
  14   6  10       90.85      101.91     32.67 o 
  16   6  10      827.65      590.00    300.55 o 
 -25   7  10      770.47      810.22    310.65 o 
 -23   7  10      402.57      176.30     84.68 o 
 -21   7  10       66.82       63.16     76.98 o 
 -19   7  10     1235.46     1172.48    264.78 o 
 -17   7  10      487.76      343.65    114.94 o 
 -15   7  10     1137.66      950.18    199.56 o 
 -13   7  10     1100.87     1067.13    134.99 o 
 -11   7  10      441.12      506.15     84.35 o 
  -9   7  10     2127.76     2161.71    155.74 o 
  -7   7  10     5220.06     5965.25    232.81 o 
  -5   7  10     2991.32     2778.27    878.23 o 
  -3   7  10      632.46      528.08    161.98 o 
  -1   7  10      307.97      288.37    125.31 o 
   1   7  10      379.30      568.83    173.27 o 
   3   7  10     2248.52     2085.84    491.22 o 
   5   7  10     2859.94     3052.48    291.91 o 
   7   7  10     2968.13     3043.03    739.07 o 
   9   7  10        8.24       84.99     74.03 o 
  11   7  10       48.47      277.36     66.13 o 
  13   7  10       36.19       -0.10    104.59 o 
 -22   8  10      339.30      404.68    105.72 o 
 -20   8  10       10.89       78.41     54.72 o 
 -18   8  10       85.48      113.08     44.19 o 
 -16   8  10      369.74      142.32    149.93 o 
 -14   8  10      892.01      789.36    155.04 o 
 -12   8  10     1285.50     1337.53    166.06 o 
 -10   8  10     1209.93     1063.88    123.01 o 
  -8   8  10       84.34       38.96     55.71 o 
  -6   8  10      142.15       91.07    127.36 o 
  -4   8  10        0.04      -64.32    124.34 o 
  -2   8  10     1262.78     1194.27    230.04 o 
   0   8  10     2069.26     2027.62    376.28 o 
   2   8  10      621.82      780.95    166.03 o 
   4   8  10      366.46      351.13    133.48 o 
   6   8  10     2162.27     2281.66    351.75 o 
   8   8  10      443.22      384.27     99.24 o 
  10   8  10      136.70      241.77     67.41 o 
 -19   9  10      687.20      909.69    264.97 o 
 -17   9  10     1819.29     1361.82    802.10 o 
 -15   9  10      458.65      301.67    151.63 o 
 -13   9  10      163.22      -40.46    126.38 o 
 -11   9  10      418.47      398.98    145.88 o 
  -9   9  10      188.51      248.18    184.44 o 
  -7   9  10      784.43      878.49    140.81 o 
  -5   9  10      848.11      800.43    133.23 o 
  -3   9  10      129.20      208.10    101.72 o 
  -1   9  10       13.75      104.20     82.88 o 
   1   9  10       74.00      156.22     74.76 o 
   3   9  10       85.24      273.95    170.44 o 
   5   9  10      292.92      316.94    153.40 o 
   7   9  10       48.17       34.92    127.37 o 
 -14  10  10       24.12      -35.88     93.01 o 
 -12  10  10      433.84      171.59     95.61 o 
 -10  10  10      284.57      489.27    157.73 o 
  -8  10  10      856.41      602.52    261.82 o 
  -6  10  10     2796.93     2105.69    708.54 o 
  -4  10  10      805.11      836.80    253.04 o 
  -2  10  10      211.86      290.22     86.32 o 
   0  10  10      431.38      319.43    152.43 o 
   2  10  10      208.19      389.37    182.07 o 
 -31   1  11      565.45      520.73    123.47 o 
 -29   1  11      488.07      401.83    141.27 o 
 -27   1  11      471.94      582.77    143.83 o 
 -25   1  11     1051.20     1050.16    211.41 o 
 -23   1  11     1027.19      841.51    226.54 o 
 -21   1  11       20.81       35.04     54.18 o 
 -19   1  11     8932.43     8949.83    178.96 o 
 -17   1  11     7044.90     6988.42    159.50 o 
 -15   1  11     5304.24     5426.11    161.44 o 
 -13   1  11    15961.40    16360.63    272.75 o 
 -11   1  11    19239.69    19718.80    200.36 o 
  -9   1  11     1872.46     1777.44    112.58 o 
  -7   1  11    10232.37    10216.92    253.19 o 
  -5   1  11    12632.08    12360.97    246.73 o 
  -3   1  11    13100.99    12445.06    150.94 o 
  -1   1  11    31845.07    33699.39    330.17 o 
   1   1  11     8801.26     9226.35    117.45 o 
   3   1  11     1232.01     1118.65     96.19 o 
   5   1  11     5340.96     5500.79    145.06 o 
   7   1  11     2968.58     3038.04    203.60 o 
   9   1  11     8944.48     9401.42    204.22 o 
  11   1  11     6933.59     7415.65    213.82 o 
  13   1  11     2113.18     2446.79    253.67 o 
  15   1  11      530.36      477.56     85.08 o 
  17   1  11      712.25      809.42    181.15 o 
  19   1  11      247.62      366.06     74.13 o 
  21   1  11      829.00      834.91    168.69 o 
 -30   2  11     1643.48     1972.09    592.32 o 
 -28   2  11      141.84      328.39     98.27 o 
 -26   2  11     1856.83     1608.95    424.53 o 
 -24   2  11     4351.31     4724.17    347.72 o 
 -22   2  11       90.14      204.13     67.56 o 
 -20   2  11     6995.10     7422.53    516.57 o 
 -18   2  11    12211.18    12654.61    204.76 o 
 -16   2  11     5726.86     5730.43    138.01 o 
 -14   2  11    12149.94    12254.18    257.27 o 
 -12   2  11    24334.07    24858.67    192.41 o 
 -10   2  11     2192.86     2288.07    126.78 o 
  -8   2  11    12702.72    13351.67    152.93 o 
  -6   2  11    31783.15    32146.61    404.64 o 
  -4   2  11    27938.13    28577.27    201.05 o 
  -2   2  11    30274.67    29540.27    268.94 o 
   0   2  11    23219.36    23536.25    451.29 o 
   2   2  11        3.11       34.69     21.83 o 
   4   2  11     5610.81     5685.73    155.54 o 
   6   2  11    10292.30    10394.49    320.68 o 
   8   2  11    10026.72    10423.40    214.54 o 
  10   2  11    18023.45    19022.91    333.45 o 
  12   2  11     7708.62     8693.87    607.66 o 
  14   2  11      294.09      306.35     54.10 o 
  16   2  11     1771.23     2236.51    262.55 o 
  18   2  11     1020.20     1129.50    132.74 o 
  20   2  11     1259.10     1273.22    247.70 o 
 -29   3  11       57.70       86.80     85.02 o 
 -27   3  11      261.19      297.12     99.30 o 
 -25   3  11      868.21      718.81    142.07 o 
 -23   3  11      926.37      835.24    261.01 o 
 -21   3  11      307.08      265.57     68.67 o 
 -19   3  11     2583.95     2173.07    230.80 o 
 -17   3  11     4602.52     4525.77    140.63 o 
 -15   3  11     2130.94     2050.60    219.21 o 
 -13   3  11    18552.69    18900.39    267.00 o 
 -11   3  11     8729.06     9106.56    175.63 o 
  -9   3  11      110.60      116.50     41.47 o 
  -7   3  11     5342.79     5121.66     67.69 o 
  -5   3  11    17815.18    17395.06    446.38 o 
  -3   3  11    26114.54    27516.55    381.78 o 
  -1   3  11    22388.13    22653.64    875.56 o 
   1   3  11     2543.73     2629.33     59.07 o 
   3   3  11     1015.17      922.60     67.66 o 
   5   3  11     5045.16     4953.84    125.97 o 
   7   3  11    11790.22    12715.71    204.41 o 
   9   3  11    16724.79    18050.68    375.71 o 
  11   3  11     6069.17     5943.46    317.35 o 
  13   3  11     1405.89     1428.71    253.60 o 
  15   3  11      170.21      202.78     60.25 o 
  17   3  11      906.97     1060.66    148.06 o 
  19   3  11     1226.20     1006.56    190.67 o 
 -30   4  11       54.05      110.22    103.10 o 
 -28   4  11       27.99      -24.86     60.07 o 
 -26   4  11       30.43      134.76     52.18 o 
 -24   4  11        4.26      154.14     68.03 o 
 -22   4  11      322.40      244.68    126.88 o 
 -20   4  11      925.07      923.72     96.37 o 
 -18   4  11      118.93       81.33     51.36 o 
 -16   4  11       14.79      119.44     43.32 o 
 -14   4  11       67.29      121.22     51.77 o 
 -12   4  11      748.84      622.00     79.17 o 
 -10   4  11      373.52      380.88     41.79 o 
  -8   4  11      248.53      300.96     29.44 o 
  -6   4  11      347.30      349.38     87.10 o 
  -4   4  11     1503.35     1467.27    249.84 o 
  -2   4  11      827.97      801.91    124.48 o 
   0   4  11      105.03      169.67     87.39 o 
   2   4  11       13.06       87.97     37.44 o 
   4   4  11        0.12       -3.43     15.80 o 
   6   4  11       49.89       74.76     38.20 o 
   8   4  11     2066.35     2147.16    179.62 o 
  10   4  11        7.64       58.75     27.81 o 
  12   4  11      112.10      118.48     43.01 o 
  14   4  11      184.52      128.17     39.14 o 
  16   4  11        7.45      -17.64     57.87 o 
  18   4  11       57.21       89.99     40.65 o 
 -27   5  11        5.80       63.12     80.95 o 
 -25   5  11        3.93       27.77     83.21 o 
 -23   5  11       14.49      103.08     60.59 o 
 -21   5  11      917.21      848.85    181.36 o 
 -19   5  11     4134.57     4131.57    355.99 o 
 -17   5  11     2050.94     1724.17    231.38 o 
 -15   5  11     1746.04     1857.77    258.32 o 
 -13   5  11      854.70     1002.51    110.52 o 
 -11   5  11     2348.15     2126.86    121.99 o 
  -9   5  11     3475.27     3838.46    233.55 o 
  -7   5  11    12745.11    13273.82    600.54 o 
  -5   5  11     3152.11     2805.51    481.15 o 
  -3   5  11     2998.21     3594.54    664.20 o 
  -1   5  11     9001.68     9559.64    262.67 o 
   1   5  11     4251.74     4273.82    436.73 o 
   3   5  11     6230.97     6149.67    350.23 o 
   5   5  11     8971.74     8930.44    189.17 o 
   7   5  11     1960.10     1991.79    128.90 o 
   9   5  11     2689.03     2959.49    159.26 o 
  11   5  11     3444.91     3123.97    378.20 o 
  13   5  11     1026.54      950.52    159.69 o 
  17   5  11      474.06      350.34    114.16 o 
 -26   6  11      678.19      493.40    154.12 o 
 -24   6  11     1422.65     1245.55    181.56 o 
 -22   6  11        2.47      127.30     66.61 o 
 -20   6  11      628.61      501.89     95.99 o 
 -18   6  11     1450.33     1263.23    197.92 o 
 -16   6  11     4276.44     4351.39    240.85 o 
 -14   6  11     7432.59     7957.13    310.05 o 
 -12   6  11     1697.88     1728.36    236.13 o 
 -10   6  11      159.55      160.57     28.69 o 
  -8   6  11     2570.46     2553.91     91.31 o 
  -6   6  11    10601.79    11583.73    449.86 o 
  -4   6  11    15913.25    18020.79    598.12 o 
  -2   6  11    10828.96    11701.33    454.91 o 
   0   6  11    10663.77     9742.33    445.97 o 
   2   6  11     1615.62     1247.29    389.82 o 
   4   6  11     2960.40     3367.07    646.68 o 
   6   6  11     5570.09     5613.58    244.28 o 
   8   6  11     2975.88     3847.67    590.93 o 
  10   6  11     5345.71     5631.12    286.91 o 
  12   6  11     3342.87     2896.71    864.11 o 
  14   6  11       74.83       68.35     59.98 o 
 -25   7  11      102.75       73.12     66.10 o 
 -23   7  11       13.10      173.44     67.78 o 
 -21   7  11        0.62       30.89     60.08 o 
 -19   7  11      473.29      315.74     75.39 o 
 -17   7  11     3406.43     3916.42    294.16 o 
 -15   7  11     3723.03     3455.43    446.39 o 
 -13   7  11     2545.03     2704.19    281.45 o 
 -11   7  11      965.97      850.27    111.63 o 
  -9   7  11       25.14       19.91     35.76 o 
  -7   7  11      425.35      782.44    158.59 o 
  -5   7  11     2048.58     2239.02    585.97 o 
  -3   7  11     4212.04     4371.50    375.72 o 
  -1   7  11     2017.35     2274.90    557.81 o 
   1   7  11      577.46      418.20    188.37 o 
   3   7  11      215.05      339.19    125.54 o 
   5   7  11      545.29      577.89    276.66 o 
   7   7  11     2792.77     2999.97    735.23 o 
   9   7  11     3457.97     2975.57    503.19 o 
  11   7  11      497.83      144.65     89.30 o 
  13   7  11      291.23      215.69     84.06 o 
 -22   8  11      270.38      349.98     87.40 o 
 -20   8  11     1003.91      778.44    213.75 o 
 -18   8  11      291.17      184.41     66.04 o 
 -16   8  11      295.53      247.01     80.19 o 
 -14   8  11      193.26      193.35     49.05 o 
 -12   8  11       55.57      -46.86    133.47 o 
 -10   8  11       58.24       95.65     67.37 o 
  -8   8  11     1237.56     1361.31    264.30 o 
  -6   8  11        1.43       27.00    125.65 o 
  -4   8  11     1442.55     1232.04    218.52 o 
  -2   8  11       51.68      145.42     73.23 o 
   0   8  11        1.14       34.25     66.67 o 
   2   8  11      241.45      129.83    128.94 o 
   4   8  11       64.25      -40.51    112.44 o 
   6   8  11       27.06       56.72     79.13 o 
   8   8  11       88.70      110.78    124.36 o 
  10   8  11        0.07       93.41     75.07 o 
 -17   9  11      567.79      466.72    233.00 o 
 -15   9  11      135.64      196.67     90.26 o 
 -13   9  11      618.04      580.49    213.86 o 
 -11   9  11       61.12      273.77     87.86 o 
  -9   9  11      567.02      669.13    237.49 o 
  -7   9  11     1981.29     1702.82    712.61 o 
  -5   9  11      225.19      282.46    134.65 o 
  -3   9  11      410.16      226.27     56.88 o 
  -1   9  11      697.09      649.31    135.17 o 
   1   9  11      361.74      440.69    185.46 o 
   3   9  11      211.68      206.47     85.69 o 
   5   9  11      186.22      258.71     83.84 o 
 -12  10  11        1.65      -16.72    126.76 o 
 -10  10  11       42.19      -47.17    119.74 o 
  -8  10  11      464.39      339.40    166.88 o 
  -6  10  11     2038.79     1922.42    453.30 o 
  -4  10  11     1847.61     1413.37    560.93 o 
  -2  10  11      502.53      309.51    220.08 o 
   0  10  11      390.18      301.59    147.42 o 
 -30   0  12     1103.17      749.44    402.57 o 
 -28   0  12     4278.95     4442.76    276.80 o 
 -26   0  12     3267.79     3238.00    294.57 o 
 -24   0  12     1065.55     1023.13    218.69 o 
 -22   0  12     2276.94     1621.14    440.04 o 
 -20   0  12    10880.76    10312.17    690.81 o 
 -18   0  12     3371.63     3437.94    490.92 o 
 -16   0  12    17532.13    18114.67    345.08 o 
 -14   0  12    18762.41    19099.80    351.31 o 
 -12   0  12     2617.38     2652.77    335.55 o 
 -10   0  12     5383.59     5661.39    250.34 o 
  -8   0  12    18651.09    18849.76    423.94 o 
  -6   0  12    10864.54    11122.19    178.41 o 
  -4   0  12    16193.94    16578.43    223.01 o 
  -2   0  12    35365.60    38107.25    293.96 o 
   0   0  12      106.09      119.07     52.46 o 
   2   0  12       13.65       11.36     38.63 o 
   4   0  12      319.13      362.75    118.98 o 
   6   0  12      251.09      287.94     59.71 o 
   8   0  12     7239.16     7228.96    329.95 o 
  10   0  12     3987.65     3865.51    558.11 o 
  12   0  12       43.82       69.71     52.04 o 
  14   0  12       25.77      146.09     50.41 o 
  16   0  12      233.93       95.50     78.75 o 
  18   0  12        5.64      306.88    104.98 o 
  20   0  12      378.04      304.61    106.28 o 
 -31   1  12      542.45      571.17    153.11 o 
 -29   1  12      849.61      859.69    329.71 o 
 -27   1  12     2435.29     2533.89    266.93 o 
 -25   1  12     2107.83     2312.52    256.67 o 
 -23   1  12       55.40      183.47    120.72 o 
 -21   1  12     8468.69     8673.73    319.62 o 
 -19   1  12     1123.29     1074.43    104.43 o 
 -17   1  12     2383.75     2561.15    220.49 o 
 -15   1  12    16815.78    16630.29    440.42 o 
 -13   1  12     5156.99     5025.75    110.21 o 
 -11   1  12       72.23      127.37     39.66 o 
  -9   1  12     5705.59     5556.96     88.77 o 
  -7   1  12     5269.33     5252.23     94.31 o 
  -5   1  12     4213.80     4127.93    203.04 o 
  -3   1  12    10421.39    10366.56    118.75 o 
  -1   1  12     3670.64     4026.42     86.66 o 
   1   1  12       83.32       70.82     27.27 o 
   3   1  12      331.33      336.55     31.66 o 
   5   1  12      153.93      154.35     51.61 o 
   7   1  12      272.16      301.02     36.16 o 
   9   1  12     2660.27     2654.87    131.76 o 
  11   1  12      469.85      510.22    139.42 o 
  13   1  12      338.00      337.20     82.49 o 
  15   1  12       85.69      125.81     33.93 o 
  17   1  12      697.61      529.37     73.70 o 
  19   1  12        1.89       41.05     84.57 o 
 -30   2  12      125.07      239.56     71.05 o 
 -28   2  12      230.89      419.13    139.82 o 
 -26   2  12       58.11      163.04     61.90 o 
 -24   2  12        6.96       64.46     80.50 o 
 -22   2  12      197.68       79.52    119.73 o 
 -20   2  12      477.74      435.46     72.75 o 
 -18   2  12       87.16      171.50     36.40 o 
 -16   2  12      851.91      802.84     85.69 o 
 -14   2  12        0.50       13.51     39.86 o 
 -12   2  12       39.95       98.02     36.70 o 
 -10   2  12       39.26       90.58     26.93 o 
  -8   2  12     1068.41     1127.07    107.63 o 
  -6   2  12      268.10      281.35     33.16 o 
  -4   2  12      363.58      400.65     43.42 o 
  -2   2  12     3002.10     2956.21    142.94 o 
   0   2  12     6076.23     6535.46    117.73 o 
   2   2  12       92.21      113.84     21.03 o 
   4   2  12      749.72      716.19     79.57 o 
   6   2  12     3013.48     3090.14    225.68 o 
   8   2  12       54.90        8.29     35.52 o 
  10   2  12      320.43      336.34     46.18 o 
  12   2  12     1023.21     1108.56    210.79 o 
  14   2  12       29.39       55.35     34.74 o 
  16   2  12      271.47      150.60     81.19 o 
  18   2  12      251.99      252.56     56.21 o 
  20   2  12       89.02      118.01     50.88 o 
 -29   3  12      126.23      122.25     89.59 o 
 -27   3  12     1732.24     1406.44    346.13 o 
 -25   3  12     1476.80     1854.68    235.31 o 
 -23   3  12      346.85      212.25     85.33 o 
 -21   3  12      612.88      589.62     97.20 o 
 -19   3  12     1509.96     1395.61    214.47 o 
 -17   3  12     4106.32     4009.92    141.92 o 
 -15   3  12     7300.65     7816.87    171.88 o 
 -13   3  12    14362.73    15145.21    206.53 o 
 -11   3  12      327.78      305.01     56.67 o 
  -9   3  12     1093.11     1123.87    100.29 o 
  -7   3  12      159.19      254.02     26.07 o 
  -5   3  12     2178.11     2373.80    232.61 o 
  -3   3  12     8510.93     9078.27    298.75 o 
  -1   3  12     6331.37     6784.07    241.80 o 
   1   3  12     1712.70     1657.59     88.99 o 
   3   3  12       93.51       92.52     34.01 o 
   5   3  12        6.39       26.10     37.90 o 
   7   3  12     2145.16     2149.32    195.63 o 
   9   3  12     3132.64     3361.19    253.11 o 
  11   3  12     1530.37     1360.87    217.67 o 
  13   3  12      323.41      291.36     63.23 o 
  15   3  12       98.15      106.02     48.71 o 
  17   3  12      227.41      358.20     58.54 o 
  19   3  12       93.21      119.76     38.47 o 
 -28   4  12     1957.31     1514.88    450.13 o 
 -26   4  12     4473.77     5212.07    350.27 o 
 -24   4  12     1144.02      987.41    166.45 o 
 -22   4  12        1.08      138.89     41.46 o 
 -20   4  12     3041.80     3354.72    453.23 o 
 -18   4  12     3991.43     4003.10    232.47 o 
 -16   4  12     6225.29     6485.54    274.35 o 
 -14   4  12    12538.82    13095.54    341.08 o 
 -12   4  12     1017.09      955.82     81.64 o 
 -10   4  12     1886.68     1874.01    110.89 o 
  -8   4  12     2364.07     2480.36    104.32 o 
  -6   4  12     3519.10     3732.86    461.19 o 
  -4   4  12    11242.67    12071.38    425.29 o 
  -2   4  12    12431.32    12230.94    773.65 o 
   0   4  12     3606.88     3664.91    424.12 o 
   2   4  12      604.89      586.23    127.72 o 
   4   4  12     1255.96     1226.79     78.35 o 
   6   4  12      777.65      598.25     79.18 o 
   8   4  12      876.00      736.32    119.22 o 
  10   4  12      476.13      403.03     59.12 o 
  12   4  12      305.43      262.58     46.70 o 
  14   4  12      160.20      219.78     61.02 o 
  16   4  12       86.41      154.28     65.79 o 
  18   4  12      173.48      259.33    104.98 o 
 -27   5  12      960.25      994.06    229.12 o 
 -25   5  12      360.99      443.93    178.82 o 
 -23   5  12      155.32      144.00     66.94 o 
 -21   5  12     1713.87     1146.05    274.56 o 
 -19   5  12     8810.58     9434.25    582.92 o 
 -17   5  12     5390.60     5133.30    217.59 o 
 -15   5  12     2962.15     3086.70    257.74 o 
 -13   5  12      666.44      551.57     71.15 o 
 -11   5  12      602.70      563.25     70.15 o 
  -9   5  12     3623.93     3915.20     82.76 o 
  -7   5  12     6120.88     6790.32    381.56 o 
  -5   5  12     4477.04     4810.19    905.90 o 
  -3   5  12      294.09      482.34    182.49 o 
  -1   5  12      692.06      656.16    180.30 o 
   1   5  12     4440.73     4774.24    917.38 o 
   3   5  12     2886.44     3190.31    620.56 o 
   5   5  12      592.88      420.05     60.58 o 
   7   5  12      951.29      791.89     97.43 o 
   9   5  12      364.99      273.18     50.20 o 
  11   5  12       40.20       67.55     43.81 o 
  13   5  12       60.55      143.44    111.62 o 
  15   5  12       24.80      160.28     74.60 o 
 -26   6  12      134.16      297.34     82.83 o 
 -24   6  12      371.26      472.23     83.36 o 
 -22   6  12       37.12       47.55     57.37 o 
 -20   6  12      555.72      358.68    134.88 o 
 -18   6  12     1080.76     1056.41    171.95 o 
 -16   6  12       85.24      106.10     51.31 o 
 -14   6  12      477.17      449.61     65.52 o 
 -12   6  12     1267.95     1203.51    152.69 o 
 -10   6  12      331.44      416.77     55.08 o 
  -8   6  12      380.53      625.66    140.88 o 
  -6   6  12     5812.92     5550.80    317.35 o 
  -4   6  12     1890.39     1456.74    483.79 o 
  -2   6  12      634.88      746.50    196.46 o 
   0   6  12      500.56      710.29    134.08 o 
   2   6  12      399.28      506.98    130.39 o 
   4   6  12      303.28      298.89     86.42 o 
   6   6  12     4329.57     4012.23   1015.88 o 
   8   6  12       95.03      110.66     66.01 o 
  10   6  12     1030.12      800.68    323.87 o 
  12   6  12       51.96      -63.10    104.42 o 
  14   6  12        9.57      -15.44    120.40 o 
 -23   7  12        8.32      138.17     59.71 o 
 -21   7  12        1.53       -4.47     72.26 o 
 -19   7  12      114.29       98.56    111.46 o 
 -17   7  12      187.48      210.96    144.44 o 
 -15   7  12     3634.06     4275.89    649.52 o 
 -13   7  12     2794.40     3308.55    354.93 o 
 -11   7  12      434.70      298.28     80.62 o 
  -9   7  12      285.13      338.30    107.47 o 
  -7   7  12      615.73      649.97    253.58 o 
  -5   7  12      365.60      365.86     77.37 o 
  -3   7  12     4391.78     4891.50    337.14 o 
  -1   7  12     2343.58     2167.94    666.42 o 
   1   7  12     1545.07     1607.39    202.04 o 
   3   7  12     1105.80     1202.13    426.68 o 
   5   7  12      147.33      154.40    117.91 o 
   7   7  12       67.12       -1.14     98.36 o 
   9   7  12      359.09      324.80    128.94 o 
  11   7  12      969.50      852.96    315.95 o 
 -20   8  12      613.81      523.16    147.68 o 
 -18   8  12      991.62      603.90    216.58 o 
 -16   8  12     1797.54     1277.13    294.19 o 
 -14   8  12     2626.48     2815.86    427.38 o 
 -12   8  12      431.88      507.85    139.68 o 
 -10   8  12        3.70      128.37    141.02 o 
  -8   8  12      828.22      783.26    237.16 o 
  -6   8  12      679.48      433.59    118.01 o 
  -4   8  12     2005.72     2182.24    706.33 o 
  -2   8  12     2715.83     2339.97    559.49 o 
   0   8  12     1560.77     1436.99    346.82 o 
   2   8  12       24.56     -109.34    109.34 o 
   4   8  12       48.68      197.62    128.28 o 
   6   8  12      235.61      444.59    158.94 o 
 -15   9  12      280.12      259.14    139.86 o 
 -13   9  12       46.71       -9.48    127.42 o 
 -11   9  12        6.72      -15.79    116.46 o 
  -9   9  12      487.88      405.45    245.96 o 
  -7   9  12     2704.15     2956.81   1018.97 o 
  -5   9  12     1346.20     1376.73    464.84 o 
  -3   9  12       56.61      144.20    114.51 o 
  -1   9  12       59.70       81.35     65.13 o 
   1   9  12       26.75       64.20    107.12 o 
   3   9  12      162.60       48.74     82.28 o 
  -8  10  12      270.39      121.28    100.84 o 
 -31   1  13      172.17      140.24     70.45 o 
 -29   1  13       13.54      158.10     63.18 o 
 -27   1  13        7.06       36.01     84.46 o 
 -25   1  13       69.55       75.51     40.08 o 
 -23   1  13      124.36      146.34     64.40 o 
 -21   1  13     1834.99     1754.52    274.03 o 
 -19   1  13     6742.52     7127.27    536.21 o 
 -17   1  13     3814.93     3907.98    135.87 o 
 -15   1  13       11.60       74.15     36.68 o 
 -13   1  13     1482.18     1459.91    157.42 o 
 -11   1  13      204.95      234.60     53.58 o 
  -9   1  13     7809.87     7743.80    148.34 o 
  -7   1  13    17956.24    18290.96    151.57 o 
  -5   1  13     3771.40     3735.99    117.89 o 
  -3   1  13      735.02      789.28     76.00 o 
  -1   1  13     6508.80     6924.20    124.97 o 
   1   1  13      439.85      489.84     56.04 o 
   3   1  13    11230.02    12267.59    276.14 o 
   5   1  13     7000.44     7466.55    179.75 o 
   7   1  13     1101.92     1113.66    114.03 o 
   9   1  13     2447.78     2323.90    324.26 o 
  11   1  13     1308.95     1248.24    209.13 o 
  13   1  13       18.12       23.91     25.95 o 
  15   1  13     2243.69     2247.41    430.63 o 
  17   1  13      947.10     1129.75    189.14 o 
  19   1  13      309.99      345.24     93.64 o 
 -30   2  13      119.75      182.08    140.90 o 
 -28   2  13      213.42      230.91     81.35 o 
 -26   2  13       71.02       86.81     81.58 o 
 -24   2  13      700.44      540.43    135.94 o 
 -22   2  13      111.28      144.61    100.84 o 
 -20   2  13     4079.23     4367.14    267.18 o 
 -18   2  13     1837.66     1460.62    238.02 o 
 -16   2  13       62.35       86.82     29.74 o 
 -14   2  13     2321.95     2347.31    246.70 o 
 -12   2  13      985.08      873.70     85.10 o 
 -10   2  13     5866.69     6039.02    146.45 o 
  -8   2  13    13706.92    13221.31    174.80 o 
  -6   2  13    13123.58    13440.84    170.80 o 
  -4   2  13     8167.79     8335.40    123.01 o 
  -2   2  13     9718.67     9822.00    180.01 o 
   0   2  13     3203.64     3237.86    157.34 o 
   2   2  13     9102.38     9110.33    141.54 o 
   4   2  13    20577.66    21990.36    338.53 o 
   6   2  13     7418.65     7689.43    276.11 o 
   8   2  13     7284.53     8208.37    582.96 o 
  10   2  13     2176.48     2089.32    204.54 o 
  12   2  13      635.57      592.71    166.65 o 
  14   2  13     2556.27     2507.80    426.83 o 
  16   2  13     3806.90     3792.74    787.99 o 
  18   2  13     1185.61     1233.79    174.57 o 
 -29   3  13      114.26      304.95     95.38 o 
 -27   3  13      148.69      181.46    134.09 o 
 -25   3  13       57.58       80.65     58.81 o 
 -23   3  13       16.86       74.67     55.38 o 
 -21   3  13       12.31       27.58     40.30 o 
 -19   3  13     2828.13     2772.35    337.87 o 
 -17   3  13     3650.61     3732.81    373.73 o 
 -15   3  13      260.61      230.33     40.63 o 
 -13   3  13      559.82      548.34     65.69 o 
 -11   3  13      464.05      485.46     52.78 o 
  -9   3  13     4457.41     4509.33    173.96 o 
  -7   3  13    10599.93    10446.39    162.54 o 
  -5   3  13     4975.93     5069.62    106.94 o 
  -3   3  13     1207.34     1170.72    165.23 o 
  -1   3  13     1061.37     1010.17     62.55 o 
   1   3  13     1665.33     1557.74    106.20 o 
   3   3  13    16021.78    16533.56    237.68 o 
   5   3  13     3552.31     3532.79    156.01 o 
   7   3  13     3361.04     3552.13    203.89 o 
   9   3  13     1174.72     1088.99    126.69 o 
  11   3  13      100.49      154.71     36.79 o 
  13   3  13      413.41      431.09     79.60 o 
  15   3  13     1749.18     1680.13    254.43 o 
  17   3  13     1266.96     1171.00    235.39 o 
 -28   4  13       80.30       52.64     54.68 o 
 -26   4  13      176.57      208.98    110.20 o 
 -24   4  13      114.74      226.55     63.95 o 
 -22   4  13      753.24      757.34    114.53 o 
 -20   4  13     1695.80     1535.95    303.29 o 
 -18   4  13      797.16      758.98    111.76 o 
 -16   4  13      657.48      677.30     87.02 o 
 -14   4  13      677.20      603.61    100.81 o 
 -12   4  13       84.81       41.91     38.16 o 
 -10   4  13     2040.94     2011.36     83.35 o 
  -8   4  13      842.98     1021.03    107.20 o 
  -6   4  13      164.57      272.77     78.03 o 
  -4   4  13      447.53      489.93    100.17 o 
  -2   4  13       34.23       66.51     76.87 o 
   0   4  13     1084.36     1044.80    169.27 o 
   2   4  13      293.36      237.98     93.27 o 
   4   4  13       60.15       71.07     15.57 o 
   6   4  13       27.55       41.73     21.44 o 
   8   4  13      168.92      138.00     33.72 o 
  10   4  13       51.62       66.58     39.18 o 
  12   4  13        3.36       12.70     58.97 o 
  14   4  13       42.59      129.50     81.81 o 
  16   4  13       16.79      110.00     86.36 o 
 -27   5  13      135.56      122.70     97.13 o 
 -25   5  13       17.48       76.17     57.72 o 
 -23   5  13       46.10       16.43     39.71 o 
 -21   5  13     1764.86     1320.62    317.89 o 
 -19   5  13     1960.15     2113.90    198.98 o 
 -17   5  13        6.47       65.94     28.37 o 
 -15   5  13      201.74      224.71     51.13 o 
 -13   5  13      108.78       61.70     27.92 o 
 -11   5  13      434.73      425.44     55.90 o 
  -9   5  13     7129.31     7979.64    371.27 o 
  -7   5  13     8981.07     9149.12    405.84 o 
  -5   5  13       24.72      189.37     63.05 o 
  -3   5  13      408.31      196.77    143.96 o 
  -1   5  13       55.49      115.83    143.04 o 
   1   5  13     1891.57     2180.74    441.44 o 
   3   5  13     3362.09     3015.33    675.47 o 
   5   5  13     5456.90     5760.75    801.27 o 
   7   5  13       34.69       39.03     28.61 o 
   9   5  13      226.88       96.57     68.45 o 
  11   5  13      379.72      442.97    127.67 o 
  13   5  13      294.33      253.08     68.57 o 
  15   5  13     1156.77      555.82    410.43 o 
 -26   6  13        4.90      122.83     74.74 o 
 -24   6  13        4.93      128.88     61.86 o 
 -22   6  13      497.26      461.83    125.04 o 
 -20   6  13     2768.45     2986.29    334.44 o 
 -18   6  13      415.57      501.37    107.58 o 
 -16   6  13      147.25      162.35     43.22 o 
 -14   6  13      925.73      766.00    127.17 o 
 -12   6  13      198.36      157.07     41.79 o 
 -10   6  13     3979.97     3012.38    981.55 o 
  -8   6  13     6761.77     7518.64    771.07 o 
  -6   6  13     4137.17     4230.56    911.34 o 
  -4   6  13     3383.48     4019.34    847.42 o 
  -2   6  13      300.89      351.71    117.39 o 
   0   6  13      788.16      803.30    219.05 o 
   2   6  13     2127.28     2059.62    408.18 o 
   4   6  13     6235.06     5695.81    646.35 o 
   6   6  13     6972.59     7148.95   1086.13 o 
   8   6  13     1974.77     1730.98    527.55 o 
  10   6  13      338.57      266.99     70.27 o 
  12   6  13       67.21       36.68     76.26 o 
 -23   7  13        6.76      109.05     65.13 o 
 -21   7  13       13.74       51.96     40.92 o 
 -19   7  13      167.37      104.64     50.73 o 
 -17   7  13      408.12      352.51    118.29 o 
 -15   7  13      617.95      590.09    186.26 o 
 -13   7  13      188.93      165.23     55.99 o 
 -11   7  13        4.40      164.11    113.43 o 
  -9   7  13      220.53      256.13     96.86 o 
  -7   7  13     2283.58     2407.61    408.03 o 
  -5   7  13     1966.52     2224.64    248.61 o 
  -3   7  13     2007.74     1516.70    348.97 o 
  -1   7  13      972.96      780.49    159.76 o 
   1   7  13        4.23      117.57     55.10 o 
   3   7  13      109.11       85.32    118.56 o 
   5   7  13      710.26      814.64    203.75 o 
   7   7  13     1758.90     1992.24    532.61 o 
   9   7  13      603.49      557.24    279.57 o 
 -18   8  13        1.68       76.96     68.02 o 
 -16   8  13      592.40      591.67    153.17 o 
 -14   8  13      768.74      548.83    248.95 o 
 -12   8  13      122.22      118.26    110.47 o 
 -10   8  13      494.81      353.86    124.36 o 
  -8   8  13      824.76      657.02    125.17 o 
  -6   8  13       43.92       80.73     92.14 o 
  -4   8  13      677.07      754.66    173.10 o 
  -2   8  13      138.04      204.10    136.79 o 
   0   8  13       59.83      140.43    100.29 o 
   2   8  13      498.54      617.47    184.87 o 
   4   8  13      168.75      224.92    127.35 o 
   6   8  13      435.65      309.79    160.36 o 
 -15   9  13      160.83      110.77    142.15 o 
 -13   9  13       74.73      -34.49    146.45 o 
 -11   9  13      576.78      445.10    179.87 o 
  -9   9  13     2158.74     2054.16    571.45 o 
  -7   9  13      883.07      882.83    325.65 o 
  -5   9  13      143.05       54.03    100.30 o 
  -3   9  13        6.45      187.53    133.11 o 
  -1   9  13       21.34       27.20    127.47 o 
   1   9  13      273.53      409.19    151.83 o 
 -30   0  14      775.77      488.35    202.81 o 
 -28   0  14     1872.36     1639.61    616.11 o 
 -26   0  14        2.37      143.19     75.86 o 
 -24   0  14      753.27      779.15    470.38 o 
 -22   0  14     6500.15     6147.59    387.78 o 
 -20   0  14    16673.02    16529.43    635.82 o 
 -18   0  14     8164.24     8705.84    598.99 o 
 -16   0  14     2741.70     2485.20    240.31 o 
 -14   0  14     1598.56     1290.44    167.06 o 
 -12   0  14     5804.90     5846.93    238.34 o 
 -10   0  14    16476.94    16533.10    312.39 o 
  -8   0  14    30569.29    33564.50    551.04 o 
  -6   0  14     9036.53     9293.48    200.66 o 
  -4   0  14    12069.92    12573.93    243.79 o 
  -2   0  14     6540.78     6652.55    214.36 o 
   0   0  14     8402.26     8498.01    273.09 o 
   2   0  14    15663.69    16745.34    364.51 o 
   4   0  14     3843.53     4373.19    186.42 o 
   6   0  14     2350.71     2117.97    330.84 o 
   8   0  14     4138.33     4103.82    803.49 o 
  10   0  14     1381.01     1117.50    369.26 o 
  12   0  14      784.88      986.74    169.35 o 
  14   0  14     1798.81     1689.70    318.60 o 
  16   0  14       14.46       64.99     43.03 o 
  18   0  14      330.79      100.47     64.48 o 
 -31   1  14      763.10      713.30    344.82 o 
 -29   1  14      444.03      429.12    104.45 o 
 -27   1  14      591.82      593.42    158.59 o 
 -25   1  14       23.10       71.54     64.24 o 
 -23   1  14     1271.94     1113.80    179.05 o 
 -21   1  14    11053.95    12427.75    648.55 o 
 -19   1  14     7277.00     7100.09    234.49 o 
 -17   1  14     1405.18     1255.64    180.89 o 
 -15   1  14     6020.08     6157.19    149.68 o 
 -13   1  14       11.96       57.24     39.06 o 
 -11   1  14    13102.32    13413.66    206.11 o 
  -9   1  14    10589.62    10606.09    160.45 o 
  -7   1  14    10378.92    11185.20    258.48 o 
  -5   1  14     6409.18     6656.80    133.35 o 
  -3   1  14    11659.40    11771.04    178.80 o 
  -1   1  14     1236.42     1211.76     86.75 o 
   1   1  14     7831.35     8299.84    194.15 o 
   3   1  14     3602.84     3796.62    136.59 o 
   5   1  14     2172.36     2520.00    102.85 o 
   7   1  14     2366.56     2342.43    228.67 o 
   9   1  14     2207.03     2035.30    193.85 o 
  11   1  14      387.32      296.41     70.75 o 
  13   1  14      744.56      772.76    143.56 o 
  15   1  14      180.61      263.54     73.04 o 
  17   1  14       25.87       73.46     40.66 o 
 -30   2  14        2.47       55.82    118.03 o 
 -28   2  14       66.26      105.54     42.81 o 
 -26   2  14      213.58      175.48     52.82 o 
 -24   2  14       48.59       69.40     71.88 o 
 -22   2  14      173.18       98.01    132.09 o 
 -20   2  14     1346.60     1250.93    224.53 o 
 -18   2  14      258.19      209.32     47.51 o 
 -16   2  14       19.76       87.99     35.31 o 
 -14   2  14      751.73      769.71     85.05 o 
 -12   2  14        2.31       39.31     21.99 o 
 -10   2  14      542.13      554.62     63.64 o 
  -8   2  14        9.35       48.08     23.68 o 
  -6   2  14       49.88       74.23     19.16 o 
  -4   2  14       97.14      104.52     30.55 o 
  -2   2  14      795.36      856.64     65.35 o 
   0   2  14      468.80      438.99     54.60 o 
   2   2  14      105.79      193.14     49.09 o 
   4   2  14      733.26      590.12     62.93 o 
   6   2  14      111.11       68.34     26.44 o 
   8   2  14      557.13      428.84     73.35 o 
  10   2  14      642.36      606.36    114.94 o 
  12   2  14        6.93        1.11     29.88 o 
  14   2  14        6.58       53.43     51.78 o 
  16   2  14       13.08      117.31     39.95 o 
 -29   3  14      119.88      149.72    116.26 o 
 -27   3  14      520.52      326.55     66.94 o 
 -25   3  14       76.55      130.44     79.62 o 
 -23   3  14     2669.58     3331.13    283.21 o 
 -21   3  14     4167.30     3967.39    414.18 o 
 -19   3  14      680.02      649.77     83.37 o 
 -17   3  14     5038.70     5519.94    285.01 o 
 -15   3  14     6869.21     7011.69    169.10 o 
 -13   3  14      113.03      131.71     39.66 o 
 -11   3  14     3202.39     3232.47    123.80 o 
  -9   3  14     7565.59     7707.91    151.14 o 
  -7   3  14     1573.17     1626.67    104.30 o 
  -5   3  14     3650.37     3478.46    337.40 o 
  -3   3  14     4397.98     4904.17    461.96 o 
  -1   3  14      124.49       79.73     21.09 o 
   1   3  14      637.34      563.68     60.08 o 
   3   3  14     2626.63     2622.79     81.10 o 
   5   3  14      110.88      116.20     40.77 o 
   7   3  14     2111.77     1965.54    127.97 o 
   9   3  14      739.82      703.44    157.62 o 
  11   3  14      157.44      219.79     66.54 o 
  13   3  14       41.89       35.37    104.42 o 
  15   3  14        9.42      -84.06    105.42 o 
 -28   4  14     1205.64     1177.02    245.93 o 
 -26   4  14      243.47      168.01     86.29 o 
 -24   4  14      428.68      542.28    108.82 o 
 -22   4  14     6709.05     7693.98    226.94 o 
 -20   4  14     5951.87     6200.45    306.92 o 
 -18   4  14     4784.10     4749.89    213.19 o 
 -16   4  14     4355.33     4232.29    303.31 o 
 -14   4  14     1271.78     1188.60    155.00 o 
 -12   4  14     2674.66     2689.87    145.25 o 
 -10   4  14    14956.11    15827.51    670.50 o 
  -8   4  14    12007.73    13171.10    484.31 o 
  -6   4  14     6750.80     7239.33    603.93 o 
  -4   4  14     5868.39     6402.34    319.93 o 
  -2   4  14     6268.29     6747.20    432.29 o 
   0   4  14      643.85      683.86    159.14 o 
   2   4  14     3342.51     3432.97    732.85 o 
   4   4  14     3368.68     3520.92    173.97 o 
   6   4  14     1693.58     1866.80    139.03 o 
   8   4  14     2163.98     1794.73    223.48 o 
  10   4  14     1316.27     1305.88    615.92 o 
  12   4  14      247.73      214.39     77.53 o 
  14   4  14      260.93      188.11    119.54 o 
 -27   5  14       13.60      175.92     85.26 o 
 -25   5  14      248.73      197.66     58.92 o 
 -23   5  14     1088.33      994.25    191.40 o 
 -21   5  14     4793.95     4961.99    410.77 o 
 -19   5  14     2646.91     2603.67    258.87 o 
 -17   5  14     2641.83     2495.21    165.61 o 
 -15   5  14      893.32      713.64     68.06 o 
 -13   5  14      246.59      262.29     43.87 o 
 -11   5  14     1719.93     1643.54    111.99 o 
  -9   5  14     5101.35     4487.88    282.73 o 
  -7   5  14     3108.33     3546.60    665.54 o 
  -5   5  14      877.00      915.85    236.23 o 
  -3   5  14      200.67      253.62     83.56 o 
  -1   5  14       56.07      288.65    128.29 o 
   1   5  14     1822.26     2336.49    389.36 o 
   3   5  14     3007.19     2840.20    510.18 o 
   5   5  14     1944.99     2157.96    632.71 o 
   7   5  14      390.40      307.57     86.90 o 
   9   5  14      208.34      171.56    101.18 o 
  11   5  14       11.11      136.96     75.96 o 
  13   5  14      241.56       80.53    105.76 o 
 -26   6  14      302.88       47.95     59.35 o 
 -24   6  14       12.42       27.49     30.84 o 
 -22   6  14        3.84       56.58     35.77 o 
 -20   6  14      297.01       84.55    141.82 o 
 -18   6  14      445.68      394.09     87.18 o 
 -16   6  14       19.03       98.83     41.95 o 
 -14   6  14     2542.94     2693.79    274.58 o 
 -12   6  14     1851.85     1719.55    199.73 o 
 -10   6  14     1535.51     1409.45    302.36 o 
  -8   6  14     2187.42     2005.99    560.54 o 
  -6   6  14     1117.46      913.95    231.38 o 
  -4   6  14      294.85      427.95    123.02 o 
  -2   6  14     2697.67     2913.10    651.85 o 
   0   6  14     2414.31     2357.35    450.09 o 
   2   6  14      264.24      518.38    197.89 o 
   4   6  14     1439.14     1325.46    664.78 o 
   6   6  14      305.12      384.11     81.50 o 
   8   6  14      695.74      582.60    188.77 o 
 -21   7  14      585.36      597.59    169.33 o 
 -19   7  14      313.52      297.31    142.38 o 
 -17   7  14      689.39      498.10    145.27 o 
 -15   7  14     1792.00     1381.01    450.80 o 
 -13   7  14      153.25      347.56    196.29 o 
 -11   7  14      461.99      348.86    120.97 o 
  -9   7  14      695.30      495.81    178.01 o 
  -7   7  14      398.94      394.28    144.74 o 
  -5   7  14     1946.93     1611.03    421.36 o 
  -3   7  14     1551.62     1474.61    325.74 o 
  -1   7  14      331.55      252.75     86.06 o 
   1   7  14      119.59       56.04    118.48 o 
   3   7  14        1.87      -11.28    126.94 o 
   5   7  14      190.10       75.99     55.13 o 
   7   7  14     1074.24      994.89    231.40 o 
   9   7  14     1258.67      833.29    353.99 o 
 -18   8  14      529.58      428.01    157.22 o 
 -16   8  14     1048.78     1115.21    304.40 o 
 -14   8  14       65.15        4.99     86.75 o 
 -12   8  14      648.20      539.22    185.45 o 
 -10   8  14     2529.12     2301.20    682.47 o 
  -8   8  14     2641.16     2438.70    720.02 o 
  -6   8  14     3437.57     2640.47    575.12 o 
  -4   8  14     1392.09     1067.01    333.48 o 
  -2   8  14      594.51      529.59    130.99 o 
   0   8  14      111.67      190.60    106.67 o 
   2   8  14      713.43      601.99    232.48 o 
   4   8  14      500.10      484.99    181.93 o 
 -13   9  14      418.45      478.38    174.18 o 
 -11   9  14      139.28      175.34     94.56 o 
  -9   9  14      784.91      904.62    234.20 o 
  -7   9  14     2592.37     1912.53    806.43 o 
  -5   9  14      383.92      308.83    147.15 o 
  -3   9  14      147.63      264.90    201.74 o 
 -29   1  15      111.06      192.68     83.35 o 
 -27   1  15       94.24      212.83     74.61 o 
 -25   1  15       63.91      101.55    102.59 o 
 -23   1  15       97.82      121.70     59.86 o 
 -21   1  15      107.60      191.26     85.47 o 
 -19   1  15       84.95      135.31     57.61 o 
 -17   1  15      380.38      324.90     75.48 o 
 -15   1  15      908.91      730.28     82.89 o 
 -13   1  15      135.59      199.27     48.83 o 
 -11   1  15      432.56      393.47     53.33 o 
  -9   1  15     5015.51     5224.72    114.10 o 
  -7   1  15     6098.94     6242.33    143.22 o 
  -5   1  15        0.95       35.52     33.76 o 
  -3   1  15       22.21       57.86     22.85 o 
  -1   1  15      560.34      604.49     65.01 o 
   1   1  15      574.66      539.61     55.29 o 
   3   1  15     8124.54     8411.98    287.49 o 
   5   1  15     1822.48     1451.35    187.73 o 
   7   1  15       24.98       47.83     27.25 o 
   9   1  15       64.86       60.55     34.62 o 
  11   1  15       11.48       52.14     33.31 o 
  13   1  15     1674.94     1614.50    329.46 o 
  15   1  15     2317.63     2260.04    293.14 o 
 -30   2  15       33.31       43.16     45.83 o 
 -28   2  15      212.66      185.40     91.00 o 
 -26   2  15        3.32       21.53     78.22 o 
 -24   2  15      584.64      408.52    107.96 o 
 -22   2  15      292.53      271.07    114.99 o 
 -20   2  15     2598.87     2431.44    403.52 o 
 -18   2  15       10.02       57.27     33.50 o 
 -16   2  15      250.47      264.52     91.86 o 
 -14   2  15     1534.39     1441.58    137.02 o 
 -12   2  15      403.20      382.11     50.93 o 
 -10   2  15     5339.51     5196.66    118.98 o 
  -8   2  15     6863.05     6973.21    131.86 o 
  -6   2  15      326.10      293.54     40.11 o 
  -4   2  15     1079.09     1017.90     77.80 o 
  -2   2  15      352.82      320.96     41.33 o 
   0   2  15     3631.79     3537.56    168.69 o 
   2   2  15    10625.35    11175.25    196.10 o 
   4   2  15     8523.03     8772.04    315.72 o 
   6   2  15     1191.49     1186.46    120.47 o 
   8   2  15       13.73       19.89     38.08 o 
  10   2  15       50.14       86.54     31.91 o 
  12   2  15      481.21      396.17    121.18 o 
  14   2  15     2238.44     2113.41    464.93 o 
  16   2  15     1048.74      751.69    436.16 o 
 -29   3  15       51.05      207.72    107.43 o 
 -27   3  15      159.08      310.56     97.28 o 
 -25   3  15        0.20       16.49     65.55 o 
 -23   3  15      465.22      383.36    132.67 o 
 -21   3  15      200.90      171.90     61.58 o 
 -19   3  15       91.14       77.07     39.00 o 
 -17   3  15        3.81       40.55     24.54 o 
 -15   3  15      152.46      161.57     34.63 o 
 -13   3  15       12.08       83.83     31.52 o 
 -11   3  15       94.26       72.14     19.05 o 
  -9   3  15      499.07      443.70     49.77 o 
  -7   3  15     1127.81     1036.07     60.96 o 
  -5   3  15        0.57       12.56     27.73 o 
  -3   3  15      458.72      317.19     66.54 o 
  -1   3  15      378.34      352.18     45.03 o 
   1   3  15      303.86      324.75     54.46 o 
   3   3  15     1848.70     1868.06    100.40 o 
   5   3  15     1108.85     1022.71    171.59 o 
   7   3  15       23.60      125.27     35.31 o 
   9   3  15       79.61       40.97     62.72 o 
  11   3  15      101.97      135.75     60.61 o 
  13   3  15     1023.32      660.77    377.21 o 
  15   3  15     1096.46      991.48    430.07 o 
 -28   4  15      743.94     1020.96    160.28 o 
 -26   4  15      163.37      207.68     80.54 o 
 -24   4  15        6.08      136.83     73.20 o 
 -22   4  15      425.12      560.62    117.55 o 
 -20   4  15        7.59      121.33     49.01 o 
 -18   4  15       62.42       83.77     35.48 o 
 -16   4  15     1967.37     1849.56    141.68 o 
 -14   4  15      208.13      221.00     32.95 o 
 -12   4  15        9.61       20.06     29.72 o 
 -10   4  15      186.09      172.56     48.46 o 
  -8   4  15        5.37      103.77    100.68 o 
  -6   4  15     1198.19      943.85    245.65 o 
  -4   4  15      938.43     1145.88    140.44 o 
  -2   4  15       57.03      261.18    102.24 o 
   0   4  15     1211.88      998.54    240.12 o 
   2   4  15      139.24      145.04     58.15 o 
   4   4  15        4.29       25.92     43.70 o 
   6   4  15      644.91      784.17    237.51 o 
   8   4  15       54.53      127.71     67.67 o 
  10   4  15        7.14       70.98     85.62 o 
  12   4  15        0.31       -8.29    108.91 o 
  14   4  15        0.10       20.32     66.18 o 
 -27   5  15      219.24      183.35     91.19 o 
 -25   5  15       24.87       83.74     74.62 o 
 -23   5  15       33.25       72.10     65.60 o 
 -21   5  15      688.33      629.75     89.96 o 
 -19   5  15        2.29       78.55     44.91 o 
 -17   5  15     1246.68     1145.22    222.44 o 
 -15   5  15     2771.40     3005.44    218.48 o 
 -13   5  15      496.44      439.57     59.71 o 
 -11   5  15      469.61      327.35     44.73 o 
  -9   5  15     2290.57     2190.67    512.99 o 
  -7   5  15      420.25      339.90    120.60 o 
  -5   5  15     1573.86     1481.90    160.44 o 
  -3   5  15      603.42      537.54    169.54 o 
  -1   5  15       72.50      168.26     67.50 o 
   1   5  15      753.36      568.77    141.68 o 
   3   5  15     3085.37     3697.55    960.14 o 
   5   5  15       12.72      148.90    121.21 o 
   7   5  15      412.32      644.27    125.73 o 
  11   5  15       14.23      250.06     71.37 o 
 -24   6  15       19.83       -4.15     64.69 o 
 -22   6  15       68.31      104.75     58.29 o 
 -20   6  15      216.90      221.48     63.95 o 
 -18   6  15       75.67       67.11     91.23 o 
 -16   6  15      652.14      572.32    116.21 o 
 -14   6  15       39.46       36.56     57.31 o 
 -12   6  15      252.67      211.09    129.22 o 
 -10   6  15      912.57      957.92    322.58 o 
  -8   6  15      479.53      473.33    158.17 o 
  -6   6  15       74.75       20.71     63.43 o 
  -4   6  15      415.79      432.70    130.79 o 
  -2   6  15      482.60      489.31    151.99 o 
   0   6  15     3023.44     2566.79    686.65 o 
   2   6  15     2474.42     1928.71    681.45 o 
   4   6  15      631.24      542.03    210.81 o 
   6   6  15      373.38      449.05    132.79 o 
   8   6  15       32.31      146.54     88.95 o 
  10   6  15       40.18      124.96     79.31 o 
 -21   7  15       26.02       49.45     74.59 o 
 -19   7  15       13.64      218.54     91.22 o 
 -17   7  15      252.25      278.90     89.79 o 
 -15   7  15      377.74      358.93    142.97 o 
 -13   7  15       56.88      316.59    152.36 o 
 -11   7  15        1.48      267.56    149.65 o 
  -9   7  15      224.97      368.13    132.50 o 
  -7   7  15     1536.47     1705.01    291.27 o 
  -5   7  15     1233.13     1564.21    293.71 o 
  -3   7  15      173.25      293.03     99.89 o 
  -1   7  15        2.93      255.58     71.49 o 
   1   7  15      520.49      277.52    109.25 o 
   3   7  15      548.97      538.76    350.57 o 
   5   7  15      309.77      286.37    131.26 o 
   7   7  15      318.54      348.00    111.32 o 
 -16   8  15     1113.48     1283.87    227.22 o 
 -14   8  15      408.71      616.99    206.89 o 
 -12   8  15      118.61      134.47    132.03 o 
 -10   8  15      700.48      756.24    176.18 o 
  -8   8  15      135.74      155.96    158.95 o 
  -6   8  15      455.00      489.32    189.29 o 
  -4   8  15     1120.52     1051.73    278.74 o 
  -2   8  15      133.99      109.54     88.53 o 
   0   8  15        5.00       36.83     90.40 o 
   2   8  15      126.21      159.22    107.81 o 
 -30   0  16      268.96      213.96     82.99 o 
 -28   0  16       39.88       37.61     69.95 o 
 -26   0  16      369.47      336.97    131.04 o 
 -24   0  16     5039.44     4870.16    979.72 o 
 -22   0  16     4096.43     4455.34    443.31 o 
 -20   0  16     4406.65     3992.27    890.03 o 
 -18   0  16     1832.02     1384.77    321.75 o 
 -16   0  16      198.29      296.30     80.45 o 
 -14   0  16     4620.02     4552.55    414.01 o 
 -12   0  16    18694.28    20856.96    463.23 o 
 -10   0  16    26676.94    30001.94    454.54 o 
  -8   0  16    19178.34    20462.23    368.35 o 
  -6   0  16      674.43      549.06     81.71 o 
  -4   0  16       73.40       93.56     48.05 o 
  -2   0  16       87.90       67.46     31.02 o 
   0   0  16     9889.15    10788.68    254.40 o 
   2   0  16    23697.29    26258.16    809.41 o 
   4   0  16     2112.97     1596.12    450.32 o 
   6   0  16      284.68      269.30     52.45 o 
   8   0  16       72.96      144.45     49.37 o 
  10   0  16        6.68       71.93     55.53 o 
  12   0  16     3042.47     3632.27    596.87 o 
  14   0  16     1445.30     1048.00    450.83 o 
 -29   1  16       42.28      150.20     59.84 o 
 -27   1  16       65.36       77.12     43.53 o 
 -25   1  16     1694.55     1374.20    384.91 o 
 -23   1  16     5691.35     6540.83    423.80 o 
 -21   1  16     4423.63     5155.76    451.01 o 
 -19   1  16     1621.43     1681.32    155.14 o 
 -17   1  16        5.31      -41.43     41.43 o 
 -15   1  16       10.41      112.77     38.41 o 
 -13   1  16     6196.97     6190.60    214.97 o 
 -11   1  16    16372.59    17384.22    312.04 o 
  -9   1  16     7167.71     7451.15    142.08 o 
  -7   1  16      102.60       67.75     21.41 o 
  -5   1  16       21.09       72.69     17.86 o 
  -3   1  16      244.35      258.55     36.61 o 
  -1   1  16     4042.30     4315.78    166.40 o 
   1   1  16    14458.16    15445.79    288.25 o 
   3   1  16     3866.52     4006.46    161.67 o 
   5   1  16      830.29      732.91     97.73 o 
   7   1  16      253.47      217.85     38.65 o 
   9   1  16      161.13       85.96     36.55 o 
  11   1  16      606.74      501.01    154.60 o 
  13   1  16     1225.93      767.49    241.11 o 
  15   1  16      247.81      130.47     46.31 o 
 -28   2  16        0.11       53.57     74.68 o 
 -26   2  16       63.21       23.22     65.83 o 
 -24   2  16      214.21      215.16     80.42 o 
 -22   2  16      276.02      217.82     79.34 o 
 -20   2  16      162.92      152.72     42.35 o 
 -18   2  16      980.73      772.13    155.81 o 
 -16   2  16       49.93       57.36     45.65 o 
 -14   2  16       29.74       62.22     26.30 o 
 -12   2  16       38.43       12.41     33.49 o 
 -10   2  16      126.45      156.79     37.01 o 
  -8   2  16      673.31      686.26     71.31 o 
  -6   2  16      866.46      939.52     90.39 o 
  -4   2  16      270.78      275.87     35.37 o 
  -2   2  16     1782.79     1695.27    110.99 o 
   0   2  16      205.35      187.31     41.45 o 
   2   2  16       19.75       23.82     26.40 o 
   4   2  16      132.58      148.73     31.39 o 
   6   2  16        7.38       53.52     70.49 o 
   8   2  16       60.28      109.48     51.87 o 
  10   2  16       19.51       58.95     73.04 o 
  12   2  16       23.16       46.45     83.61 o 
  14   2  16       12.83      -35.56     86.57 o 
 -29   3  16        2.15       40.98     75.45 o 
 -27   3  16       38.13      153.80     80.66 o 
 -25   3  16      201.00      234.87     81.50 o 
 -23   3  16     5696.79     6830.40    493.92 o 
 -21   3  16     4100.74     4132.65    305.04 o 
 -19   3  16      120.61      246.68     52.32 o 
 -17   3  16      116.07       84.87     39.94 o 
 -15   3  16       90.18       85.23     28.01 o 
 -13   3  16     2695.81     2931.02    170.22 o 
 -11   3  16     7884.28     8667.33    206.27 o 
  -9   3  16     6067.14     6595.59    130.06 o 
  -7   3  16      904.84      787.13     79.22 o 
  -5   3  16     1293.02     1326.39    176.75 o 
  -3   3  16      752.44      774.81    195.08 o 
  -1   3  16     3409.62     3693.44    190.25 o 
   1   3  16     2465.25     2548.71    148.87 o 
   3   3  16     1384.24     1356.10    117.70 o 
   5   3  16     1248.45      931.59    142.66 o 
   7   3  16      620.76      488.07    206.44 o 
   9   3  16      786.84      482.65    189.08 o 
  13   3  16      907.60      657.16    330.93 o 
 -28   4  16       14.88       71.34     70.16 o 
 -26   4  16      789.60      637.62    146.55 o 
 -24   4  16     2238.37     1906.84    477.71 o 
 -22   4  16     6591.60     7788.65    522.39 o 
 -20   4  16     2332.25     2007.81    418.10 o 
 -18   4  16      258.48      213.33     56.08 o 
 -16   4  16       55.83       28.15     18.85 o 
 -14   4  16     2301.17     2296.04    193.67 o 
 -12   4  16     5023.99     5842.27    227.42 o 
 -10   4  16    15410.79    17246.45    565.41 o 
  -8   4  16     7964.88     9374.50   1315.35 o 
  -6   4  16      318.98      344.06     91.67 o 
  -4   4  16      965.89     1102.06    343.09 o 
  -2   4  16     1995.03     2070.40    351.35 o 
   0   4  16     7047.53     7830.22    443.89 o 
   2   4  16     7717.71     8493.80    629.41 o 
   4   4  16     2681.64     2287.43    561.38 o 
   6   4  16      724.73      692.29    204.06 o 
   8   4  16      612.33      587.88    173.19 o 
  10   4  16       11.85      -17.19     89.05 o 
  12   4  16     1464.34      707.01    444.89 o 
 -25   5  16      386.90      453.20     78.57 o 
 -23   5  16     1901.07     1229.79    361.92 o 
 -21   5  16     3135.51     3157.28    430.40 o 
 -19   5  16      680.90      619.25    129.64 o 
 -17   5  16      157.45      153.14     37.56 o 
 -15   5  16      884.06      953.64    172.96 o 
 -13   5  16     2885.41     3076.83    204.05 o 
 -11   5  16     5857.22     6772.61    537.36 o 
  -9   5  16     7881.07     6968.38    747.79 o 
  -7   5  16     2490.34     2909.64    551.70 o 
  -5   5  16      127.43       48.28    100.06 o 
  -3   5  16       92.62      163.12    137.10 o 
  -1   5  16     3776.63     3686.15   1022.56 o 
   1   5  16     1853.63     1600.63    491.25 o 
   3   5  16     1823.83     1743.84    333.61 o 
   5   5  16      730.01      592.95    246.67 o 
   7   5  16       57.53      155.95    103.86 o 
   9   5  16       88.40      189.21     89.03 o 
  11   5  16     1013.02      711.88    384.58 o 
 -22   6  16       44.87      122.10    118.45 o 
 -20   6  16       14.92     -139.14    146.55 o 
 -18   6  16      163.51      323.38    152.32 o 
 -16   6  16      476.14      738.30    214.39 o 
 -14   6  16     1588.37     1533.54    409.51 o 
 -12   6  16      141.39      209.82    100.19 o 
 -10   6  16      159.61      187.44     92.37 o 
  -8   6  16       66.59      402.36    158.58 o 
  -6   6  16      623.07      386.52    156.31 o 
  -4   6  16     1747.64     1500.34    774.61 o 
  -2   6  16     2073.26     1711.91    458.73 o 
   0   6  16      134.82      129.60     74.14 o 
   2   6  16       28.66       27.84    121.37 o 
   4   6  16      286.61      353.95    104.64 o 
   6   6  16        7.14      -15.60    105.63 o 
   8   6  16      317.37      319.73    114.10 o 
 -19   7  16        8.89       -3.68     77.38 o 
 -17   7  16       16.53       84.23    143.21 o 
 -15   7  16      144.36      219.16    135.37 o 
 -13   7  16      181.57       37.03    132.40 o 
 -11   7  16     1846.06     1989.14    210.51 o 
  -9   7  16      212.25       73.95    140.48 o 
  -7   7  16      204.83      296.40    107.14 o 
  -5   7  16      400.99      245.35    134.40 o 
  -3   7  16      382.41      326.41    146.93 o 
  -1   7  16      173.08      264.40    128.89 o 
   1   7  16     1251.71     1501.98    564.81 o 
   3   7  16      592.30      518.90    182.58 o 
   5   7  16      510.20      295.18    129.08 o 
 -14   8  16      519.02      464.70    241.65 o 
 -12   8  16     3066.05     3139.15    272.38 o 
 -10   8  16     2275.83     2183.00    750.68 o 
  -8   8  16      604.49      843.25    165.28 o 
  -6   8  16      356.43      331.58    129.79 o 
  -4   8  16        7.90      125.77     95.03 o 
  -2   8  16      502.03      450.03    144.58 o 
 -29   1  17        1.49       79.68     52.54 o 
 -27   1  17       61.98       72.52     57.85 o 
 -25   1  17      473.82      650.47    165.94 o 
 -23   1  17      410.34      301.93     90.27 o 
 -21   1  17       48.82      118.43     47.19 o 
 -19   1  17        7.25      103.06     50.14 o 
 -17   1  17      430.10      409.69     68.29 o 
 -15   1  17      143.35      110.54     32.49 o 
 -13   1  17        4.86       24.49     27.43 o 
 -11   1  17       21.26       43.03     30.56 o 
  -9   1  17     1188.60     1178.63    111.19 o 
  -7   1  17      474.75      412.02     47.37 o 
  -5   1  17     2429.43     2541.84    173.01 o 
  -3   1  17      828.95      633.82     75.38 o 
  -1   1  17      308.15      334.96     48.92 o 
   1   1  17      698.43      573.16     66.80 o 
   3   1  17     1338.85      933.35    125.25 o 
   5   1  17       25.49       32.72     31.65 o 
   7   1  17     1563.08     1103.27    194.58 o 
   9   1  17      312.22      229.86     76.68 o 
  11   1  17       30.80      119.90     38.38 o 
  13   1  17      556.98      476.21    120.43 o 
 -28   2  17       10.45      133.05    110.05 o 
 -26   2  17      408.41      164.14    164.79 o 
 -24   2  17     1559.57     1296.33    315.66 o 
 -22   2  17        9.04      160.11     80.69 o 
 -20   2  17       88.19       97.59     55.90 o 
 -18   2  17     1165.28      992.67    190.86 o 
 -16   2  17      194.10      133.44     52.49 o 
 -14   2  17      856.97      871.76    124.99 o 
 -12   2  17      770.31      647.34     70.07 o 
 -10   2  17       73.96       59.77     20.80 o 
  -8   2  17       11.72       37.56     30.65 o 
  -6   2  17     2576.44     2247.02    112.40 o 
  -4   2  17      747.34      675.51     86.87 o 
  -2   2  17       14.91       10.32     19.87 o 
   0   2  17      471.61      369.65     51.75 o 
   2   2  17      788.57      488.59     67.72 o 
   4   2  17       25.66       76.42     21.60 o 
   6   2  17       55.84       29.26     52.11 o 
   8   2  17      438.88      333.74    142.69 o 
  10   2  17       37.85      143.53     71.38 o 
  12   2  17      397.82      231.92     85.86 o 
 -27   3  17      689.19      740.13    125.43 o 
 -25   3  17      285.04      308.08    149.97 o 
 -23   3  17      509.89      660.46    200.44 o 
 -21   3  17       32.31      154.94     64.05 o 
 -19   3  17       71.94       77.48     33.97 o 
 -17   3  17      566.00      578.90     87.48 o 
 -15   3  17      241.22      344.00     46.59 o 
 -13   3  17      296.20      253.63     49.62 o 
 -11   3  17      794.42      705.83    100.60 o 
  -9   3  17      176.28      105.73     30.84 o 
  -7   3  17     1540.65     1423.37     73.58 o 
  -5   3  17        1.58       46.99     24.37 o 
  -3   3  17      131.78      114.33     47.56 o 
  -1   3  17       54.73       50.49     34.68 o 
   1   3  17        4.63       25.86     16.60 o 
   3   3  17       46.38       83.20    140.96 o 
   5   3  17       67.73       70.06     35.60 o 
   7   3  17      300.78      325.22     73.16 o 
   9   3  17       69.24      168.51    104.73 o 
  11   3  17      120.50      157.11     69.76 o 
 -26   4  17       67.43      130.85     70.03 o 
 -24   4  17       16.42       42.35    163.23 o 
 -22   4  17       83.54       20.65    117.05 o 
 -20   4  17        1.52       -5.04     44.72 o 
 -18   4  17      611.71      453.04    106.92 o 
 -16   4  17     1738.13     1933.24    253.41 o 
 -14   4  17      151.37      206.76     91.55 o 
 -12   4  17       79.30       57.39     32.41 o 
 -10   4  17      370.00      239.38    107.38 o 
  -8   4  17      137.12      180.40     85.41 o 
  -6   4  17     1790.43     1764.46    438.63 o 
  -4   4  17      315.84      246.35     93.90 o 
  -2   4  17       61.27       62.58     60.82 o 
   0   4  17      297.43      200.15    141.33 o 
   2   4  17      273.17      330.35    152.65 o 
   4   4  17      335.35      125.35     86.74 o 
   6   4  17      457.12      351.30    127.56 o 
   8   4  17      169.30      149.10    130.15 o 
  10   4  17        4.88       94.93     81.72 o 
 -25   5  17      382.29      168.29     71.66 o 
 -23   5  17      171.31      202.46     64.60 o 
 -21   5  17        6.14       45.75    113.08 o 
 -19   5  17      342.88      432.72     90.36 o 
 -17   5  17     1919.13     1907.90    125.25 o 
 -15   5  17       96.07      119.69     43.75 o 
 -13   5  17      197.62      177.14     41.57 o 
 -11   5  17       13.53       32.76     85.16 o 
  -9   5  17       14.74       89.70    131.64 o 
  -7   5  17      794.23      768.15    185.20 o 
  -5   5  17     2095.26     1448.00    401.70 o 
  -3   5  17      503.77      550.12    236.43 o 
  -1   5  17       60.90       -7.65    119.84 o 
   1   5  17      141.58      303.32     96.44 o 
   3   5  17      392.96      281.06    105.34 o 
   5   5  17      387.74      388.74    173.73 o 
   7   5  17     1999.19     1916.51    333.56 o 
   9   5  17      216.78      200.72     74.55 o 
 -22   6  17       56.87       86.19     81.17 o 
 -20   6  17       28.83      265.03    102.82 o 
 -18   6  17      211.82      343.16    160.52 o 
 -16   6  17        4.87      206.60    111.91 o 
 -14   6  17      223.03      342.31     79.82 o 
 -12   6  17      618.40      744.05    276.69 o 
 -10   6  17        6.34      117.30    130.48 o 
  -8   6  17      260.43      176.58    166.43 o 
  -6   6  17      821.67     1150.04    297.61 o 
  -4   6  17      166.31      270.11    117.85 o 
  -2   6  17        7.52      177.12    132.15 o 
   0   6  17      103.28       26.87     77.28 o 
   2   6  17      257.46      205.28    146.11 o 
   4   6  17        1.00      260.75    129.69 o 
   6   6  17       49.27      152.76     98.12 o 
 -17   7  17       52.13       71.16    154.72 o 
 -15   7  17       67.50      143.00    135.91 o 
 -13   7  17       65.66      -72.88    125.56 o 
 -11   7  17       54.83      105.63    133.81 o 
  -9   7  17        0.69       60.29    120.52 o 
  -7   7  17       56.58      125.80     73.73 o 
  -5   7  17      117.08      227.27    105.42 o 
  -3   7  17        5.10     -104.96    104.96 o 
  -1   7  17       37.59      159.12     81.01 o 
   1   7  17       78.66       85.79     68.32 o 
   3   7  17        1.01      -49.09    126.58 o 
 -10   8  17       40.04       97.09     75.18 o 
  -8   8  17      149.44      159.39    107.66 o 
  -6   8  17     1336.45     1108.74    459.63 o 
 -28   0  18      565.45      426.79    135.08 o 
 -26   0  18     1067.58      794.74    354.32 o 
 -24   0  18     4989.58     5730.07    367.71 o 
 -22   0  18     2750.95     2672.08    478.14 o 
 -20   0  18        2.12       70.01     49.35 o 
 -18   0  18     1087.97     1305.41    425.98 o 
 -16   0  18     3819.94     3374.96    245.54 o 
 -14   0  18     8713.22     8973.06    423.72 o 
 -12   0  18     8085.71     8657.45    408.32 o 
 -10   0  18     6544.41     6222.99    349.79 o 
  -8   0  18        4.78       83.30     30.15 o 
  -6   0  18     2985.78     2998.17    242.27 o 
  -4   0  18    10622.92    11188.85    504.47 o 
  -2   0  18     7463.93     7353.70    916.09 o 
   0   0  18     7217.23     7469.30    321.93 o 
   2   0  18     7022.94     7241.63    392.48 o 
   4   0  18      277.09      253.98     65.22 o 
   6   0  18      754.98      604.66    231.24 o 
   8   0  18      109.07      101.08     37.48 o 
  10   0  18     1028.70      885.08    394.33 o 
  12   0  18     3162.94     2788.29    462.55 o 
 -29   1  18      230.27      102.56     81.25 o 
 -27   1  18      178.41      185.01    109.55 o 
 -25   1  18      801.74      572.25    186.19 o 
 -23   1  18     2737.73     2456.63    409.08 o 
 -21   1  18      235.98      259.80     72.48 o 
 -19   1  18      378.28      242.55     66.81 o 
 -17   1  18      631.18      583.75     99.79 o 
 -15   1  18      936.17      757.38    106.70 o 
 -13   1  18     2840.30     3095.04    177.81 o 
 -11   1  18     7815.97     7970.57    276.26 o 
  -9   1  18      618.39      525.75     61.01 o 
  -7   1  18      181.88      125.51     23.99 o 
  -5   1  18      268.71      226.18     30.55 o 
  -3   1  18     2178.38     1894.49    173.42 o 
  -1   1  18     3580.25     3689.11    178.82 o 
   1   1  18     2328.23     2284.00    234.05 o 
   3   1  18       69.80      128.37     72.49 o 
   5   1  18       14.25       63.18     47.96 o 
   7   1  18      178.83      168.75     47.83 o 
   9   1  18      783.50      465.91    226.24 o 
  11   1  18     1670.90     1109.35    649.71 o 
 -28   2  18       16.20      149.57     43.13 o 
 -26   2  18       54.95       12.47     70.16 o 
 -24   2  18       11.72       37.27     49.95 o 
 -22   2  18        8.95      120.96     61.32 o 
 -20   2  18        1.62       65.84     38.72 o 
 -18   2  18       58.11       50.96     35.73 o 
 -16   2  18      363.27      334.24     56.77 o 
 -14   2  18      585.37      452.98     72.91 o 
 -12   2  18      225.30      148.49     32.24 o 
 -10   2  18      470.35      360.25     41.62 o 
  -8   2  18      897.34      893.19    100.79 o 
  -6   2  18      344.53      270.11     52.35 o 
  -4   2  18     1215.59      896.61     92.00 o 
  -2   2  18      527.19      536.84     63.78 o 
   0   2  18      105.34       65.70     22.87 o 
   2   2  18      230.00      130.75     25.06 o 
   4   2  18       91.71       56.62     74.21 o 
   6   2  18        2.15      104.75     39.11 o 
   8   2  18      200.83      177.25     76.70 o 
  10   2  18       58.63      -84.27     94.05 o 
 -27   3  18       88.55      110.53     63.34 o 
 -25   3  18      483.58      459.09     97.12 o 
 -23   3  18     1348.03     1177.87    279.63 o 
 -21   3  18      189.17      276.18     55.71 o 
 -19   3  18     1556.95     1512.03    351.22 o 
 -17   3  18      716.62      673.62    115.90 o 
 -15   3  18     1349.61     1500.71    230.79 o 
 -13   3  18     4948.05     5625.27    312.73 o 
 -11   3  18     5660.22     6015.30    180.98 o 
  -9   3  18     1394.96     1316.52    175.00 o 
  -7   3  18      696.79      652.22    121.52 o 
  -5   3  18       34.40       21.04     10.60 o 
  -3   3  18      774.25      649.09     55.98 o 
  -1   3  18     3892.01     3909.36    114.48 o 
   1   3  18     4617.93     4814.33    135.91 o 
   3   3  18      158.02      133.18     94.08 o 
   5   3  18      106.69      140.81     84.70 o 
   7   3  18      148.64      183.99     69.33 o 
   9   3  18      279.10      240.62     94.15 o 
 -26   4  18      749.51      370.13    217.71 o 
 -24   4  18     2910.51     3420.32    197.79 o 
 -22   4  18     2021.14     2401.53    469.97 o 
 -20   4  18       75.63      146.55     83.22 o 
 -18   4  18      150.75      221.20     51.45 o 
 -16   4  18     1456.21     1360.13    309.29 o 
 -14   4  18     4671.74     4975.06    451.04 o 
 -12   4  18     6057.08     6649.04    311.96 o 
 -10   4  18     4180.21     4353.12    831.62 o 
  -8   4  18      169.99      167.04    113.87 o 
  -6   4  18     1569.29     1438.02    400.12 o 
  -4   4  18     1736.37     1744.51    503.91 o 
  -2   4  18     4231.10     3942.39    755.57 o 
   0   4  18     7987.69     9703.86    386.94 o 
   2   4  18     3176.31     3169.66    616.64 o 
   4   4  18      213.49      134.50    131.72 o 
   6   4  18      503.50      488.72    203.18 o 
   8   4  18       26.92       52.54    124.40 o 
 -23   5  18      773.38      900.31    235.48 o 
 -21   5  18      215.65      190.91    169.71 o 
 -19   5  18      100.68      255.94    153.96 o 
 -17   5  18      606.53      416.89    212.46 o 
 -15   5  18     2737.03     2353.88    724.01 o 
 -13   5  18     2830.47     2653.33    853.65 o 
 -11   5  18     2213.53     1915.32    565.08 o 
  -9   5  18      802.80      766.78    236.79 o 
  -7   5  18      147.49      121.75    133.76 o 
  -5   5  18      544.74      742.14    253.27 o 
  -3   5  18     2187.41     2527.31    477.05 o 
  -1   5  18     2730.26     2646.15    826.19 o 
   1   5  18     1033.14      878.59    207.69 o 
   3   5  18      383.35      336.31    132.11 o 
   5   5  18       80.55       97.46     63.82 o 
   7   5  18      349.76      452.87    147.39 o 
 -20   6  18       43.15      168.48    143.10 o 
 -18   6  18      533.15      362.16    168.44 o 
 -16   6  18       81.36     -110.35    121.58 o 
 -14   6  18      282.06      220.22     85.32 o 
 -12   6  18      322.11      518.52    105.92 o 
 -10   6  18       99.00      206.96    144.94 o 
  -8   6  18      243.30      190.35     92.72 o 
  -6   6  18        6.67       91.46     94.43 o 
  -4   6  18      675.34      855.30    170.14 o 
  -2   6  18      206.51      266.75    149.81 o 
   0   6  18      126.31      -35.80    113.25 o 
   2   6  18       16.31      103.90    104.76 o 
   4   6  18       31.96      197.77     70.59 o 
 -15   7  18       46.65      261.24    115.22 o 
 -13   7  18      666.59      523.10    334.00 o 
 -11   7  18     1518.25     2200.48    242.81 o 
  -9   7  18      235.07      234.26    119.72 o 
  -7   7  18       97.55       78.62     89.77 o 
  -5   7  18       23.23      165.07     85.83 o 
  -3   7  18       36.84      128.92     72.76 o 
  -1   7  18     1144.82      896.69    394.51 o 
 -27   1  19      455.40      389.11    130.37 o 
 -25   1  19     1358.46     1556.39    228.42 o 
 -23   1  19      277.39      294.46     95.28 o 
 -21   1  19       30.96      -38.69     79.34 o 
 -19   1  19       59.97      125.96     99.99 o 
 -17   1  19        3.56       41.21     29.29 o 
 -15   1  19       91.95      125.75     38.33 o 
 -13   1  19      890.25      771.72    118.23 o 
 -11   1  19      873.90      607.17     86.90 o 
  -9   1  19       13.28       56.14     17.33 o 
  -7   1  19      337.00      243.43     38.04 o 
  -5   1  19      321.70      175.23     39.95 o 
  -3   1  19       14.26       33.58     30.90 o 
  -1   1  19     1313.00     1175.76    148.27 o 
   1   1  19      158.14       49.28     77.65 o 
   3   1  19        4.69       63.25     43.41 o 
   5   1  19      159.41      127.24     62.87 o 
   7   1  19      568.08      527.18    127.59 o 
   9   1  19       45.91      122.94     47.12 o 
 -26   2  19     2204.59     1590.43    501.77 o 
 -24   2  19     1160.85      708.24    318.76 o 
 -22   2  19      125.05      151.72     62.94 o 
 -20   2  19      211.74      512.07    147.21 o 
 -18   2  19       47.11       77.05     87.63 o 
 -16   2  19     1489.79     1612.31    268.16 o 
 -14   2  19     3712.36     3782.06    285.87 o 
 -12   2  19     1652.57     1189.54    345.25 o 
 -10   2  19       27.32       57.45     22.75 o 
  -8   2  19       16.91       26.88     24.73 o 
  -6   2  19      397.79      353.54     66.44 o 
  -4   2  19      521.15      486.23     89.20 o 
  -2   2  19      459.53      423.96    111.06 o 
   0   2  19        7.69       30.25     51.61 o 
   2   2  19       60.48       48.98     36.75 o 
   4   2  19       40.28      -17.48     36.63 o 
   6   2  19      642.07      357.94    217.99 o 
   8   2  19       56.03      154.29    101.25 o 
 -25   3  19      812.06     1078.91    366.94 o 
 -23   3  19        3.63      116.73    157.62 o 
 -21   3  19       42.35      137.06     56.42 o 
 -19   3  19      258.65      227.80     58.76 o 
 -17   3  19     1475.98     1331.49    407.07 o 
 -15   3  19      604.05      665.32     78.90 o 
 -13   3  19      347.72      382.84    116.42 o 
 -11   3  19      175.34      112.27     25.09 o 
  -9   3  19      191.66      170.53     30.62 o 
  -7   3  19      788.61      810.72     89.68 o 
  -5   3  19      381.31      359.11     87.51 o 
  -3   3  19      288.54      338.39     93.85 o 
  -1   3  19      129.58      185.65     88.07 o 
   1   3  19       46.22      148.37    118.22 o 
   3   3  19      184.89      188.00     94.16 o 
   5   3  19       12.74       -7.98     59.83 o 
   7   3  19       81.97       80.30     86.35 o 
 -24   4  19       59.01      107.41     47.58 o 
 -22   4  19      176.34      200.44     77.40 o 
 -20   4  19        4.29       70.37     50.35 o 
 -18   4  19     1147.42      913.71    261.41 o 
 -16   4  19      698.15      628.28    113.13 o 
 -14   4  19       67.88       55.62     31.83 o 
 -12   4  19      321.73      281.45    124.63 o 
 -10   4  19        4.07      128.16    114.28 o 
  -8   4  19      267.40      357.70    139.82 o 
  -6   4  19     1324.32     1374.67    223.27 o 
  -4   4  19      538.28      635.28    136.65 o 
  -2   4  19      169.74      260.65    132.31 o 
   0   4  19        4.83       72.55     59.27 o 
   2   4  19        8.66       19.56     96.51 o 
   4   4  19      192.86      116.72    104.68 o 
   6   4  19      189.28      332.02    120.12 o 
 -21   5  19       36.83     -114.66    142.21 o 
 -19   5  19       30.35      283.76     83.72 o 
 -17   5  19      183.46       94.90    129.85 o 
 -15   5  19      138.85      218.91    105.26 o 
 -13   5  19     1316.97     1353.08    407.28 o 
 -11   5  19      144.71      124.71    160.92 o 
  -9   5  19       16.94       78.63     64.43 o 
  -7   5  19      591.54      729.08    191.98 o 
  -5   5  19      536.91      631.68    217.42 o 
  -3   5  19      119.83      178.65    116.54 o 
  -1   5  19     1059.90      785.30    185.45 o 
   1   5  19       87.68      117.31     88.54 o 
   3   5  19      114.13      219.38    115.81 o 
   5   5  19      509.17      521.78    141.40 o 
 -18   6  19       52.47      100.50    109.27 o 
 -16   6  19       80.04       57.30     72.72 o 
 -14   6  19      760.68     1009.73    276.45 o 
 -12   6  19      612.08      696.18    206.68 o 
 -10   6  19        8.71      114.29     82.81 o 
  -8   6  19       60.83      140.05    102.64 o 
  -6   6  19      185.40       68.07     63.18 o 
  -4   6  19       23.08      138.56     81.10 o 
  -2   6  19      548.96      258.49    114.19 o 
   0   6  19        4.53      -47.09     97.47 o 
   2   6  19       19.84      167.87     92.86 o 
 -13   7  19      350.36      245.85     99.78 o 
 -11   7  19      127.34      234.93    150.50 o 
  -9   7  19       27.01       61.49     73.19 o 
  -7   7  19       46.97       76.16    169.85 o 
  -5   7  19      165.72      186.23     85.37 o 
 -26   0  20      168.07      318.42    113.67 o 
 -24   0  20      681.71      579.74    328.39 o 
 -22   0  20       17.73      -30.33     94.91 o 
 -20   0  20     1252.52      955.79    371.81 o 
 -18   0  20      834.15     1075.04    327.99 o 
 -16   0  20     1589.85     1330.78    399.34 o 
 -14   0  20      496.33      393.11    100.19 o 
 -12   0  20      427.37      407.57     91.42 o 
 -10   0  20        8.31       41.56     63.43 o 
  -8   0  20     2893.17     2415.92    642.43 o 
  -6   0  20     2583.84     2412.49    443.64 o 
  -4   0  20     2993.58     2077.50    388.43 o 
  -2   0  20     2727.80     1843.81    365.71 o 
   0   0  20     1735.87     1131.34    404.68 o 
   2   0  20      200.50       88.01     87.80 o 
   4   0  20     1002.51      891.90    255.41 o 
   6   0  20     2453.59     2265.30    467.62 o 
 -27   1  20       48.50      224.54     70.78 o 
 -25   1  20      589.97      469.94    138.23 o 
 -23   1  20      600.05      835.11    324.49 o 
 -21   1  20      112.53      194.14     54.30 o 
 -19   1  20      755.67      740.34    118.37 o 
 -17   1  20     1089.83      690.97    178.13 o 
 -15   1  20     2408.55     2340.33    250.32 o 
 -13   1  20     2010.04     1633.78    243.00 o 
 -11   1  20     1906.18     1347.65    179.30 o 
  -9   1  20       76.46       36.38     26.70 o 
  -7   1  20     1894.54     1292.30    180.52 o 
  -5   1  20      417.04      263.64     67.55 o 
  -3   1  20     1979.95     1576.40    243.92 o 
  -1   1  20     2484.42     2486.85    259.57 o 
   1   1  20      164.53      132.70     54.09 o 
   3   1  20      427.32      332.66    114.18 o 
   5   1  20     1293.16     1059.04    244.16 o 
   7   1  20      305.91      221.46    111.51 o 
 -26   2  20        0.26      106.62    174.02 o 
 -24   2  20        3.54       66.95     45.83 o 
 -22   2  20        7.16       55.12     83.80 o 
 -20   2  20        5.48       95.04     70.62 o 
 -18   2  20        7.49      101.08     55.37 o 
 -16   2  20      296.36      265.74     76.73 o 
 -14   2  20       33.05       84.65     52.86 o 
 -12   2  20      104.96       63.98     22.74 o 
 -10   2  20      160.99      203.57     87.99 o 
  -8   2  20       15.39       30.55     26.70 o 
  -6   2  20      156.70      246.91     86.57 o 
  -4   2  20      213.19      155.65     98.79 o 
  -2   2  20      305.16      270.22     64.27 o 
   0   2  20      128.81      135.55     30.49 o 
   2   2  20        0.28       30.84     51.65 o 
   4   2  20       19.14       43.14     81.54 o 
   6   2  20        4.64       38.67     88.46 o 
 -25   3  20       74.97       70.31     56.51 o 
 -23   3  20      159.41      233.87     59.28 o 
 -21   3  20      114.93       85.25     28.91 o 
 -19   3  20     1676.06     1772.06    263.95 o 
 -17   3  20      731.36      695.07    229.50 o 
 -15   3  20       39.30       33.85     80.67 o 
 -13   3  20     1037.02      756.91    182.94 o 
 -11   3  20      669.28      530.81     97.60 o 
  -9   3  20     1430.02     1284.56    500.68 o 
  -7   3  20     2238.05     1854.38    673.62 o 
  -5   3  20     1411.67     1331.86    448.40 o 
  -3   3  20      359.82      431.03    146.89 o 
  -1   3  20     1547.13     1247.85    495.31 o 
   1   3  20      122.88      146.99     81.35 o 
   3   3  20      240.35       99.76     91.26 o 
   5   3  20      520.23      266.86    208.32 o 
 -24   4  20      509.09      411.68    268.20 o 
 -22   4  20       12.97      -44.77    119.47 o 
 -20   4  20     1040.64     1170.89    455.73 o 
 -18   4  20     1729.15     1389.96    542.18 o 
 -16   4  20     1579.75     1832.73    232.08 o 
 -14   4  20     1569.79     1238.31    502.15 o 
 -12   4  20     1417.27     1117.74    436.62 o 
 -10   4  20        8.04       89.21    109.49 o 
  -8   4  20     1865.08     1463.38    673.08 o 
  -6   4  20     2216.19     1711.13    541.99 o 
  -4   4  20     2741.27     2716.45    449.36 o 
  -2   4  20     1607.47     1609.27    167.74 o 
   0   4  20     1166.66      664.43    393.43 o 
   2   4  20      149.25       84.60     97.87 o 
   4   4  20      699.51      563.44    261.73 o 
 -21   5  20       16.24        4.39    150.31 o 
 -19   5  20      125.55      203.15     67.91 o 
 -17   5  20     1026.97      665.01    362.51 o 
 -15   5  20      631.22      768.53    253.66 o 
 -13   5  20      625.65      233.96    128.07 o 
 -11   5  20      271.34      305.83    141.92 o 
  -9   5  20      119.14      117.30    129.10 o 
  -7   5  20      561.56      269.02    149.50 o 
  -5   5  20      942.35     1009.65    183.65 o 
  -3   5  20     1176.73      861.01    327.52 o 
  -1   5  20      650.42      469.83    126.91 o 
   1   5  20        7.61      183.52    116.72 o 
   3   5  20       58.86       78.12     81.94 o 
 -16   6  20       80.28      118.08    121.77 o 
 -14   6  20       77.51       -3.92    128.90 o 
 -12   6  20       22.79      193.68     91.22 o 
 -10   6  20       11.03      142.08    110.86 o 
  -8   6  20      256.55      328.19    159.00 o 
  -6   6  20       32.93       48.76     71.05 o 
  -4   6  20      199.28      105.74     61.94 o 
  -2   6  20       27.24       -4.54    106.65 o 
 -25   1  21      541.34      397.71    186.09 o 
 -23   1  21        5.30       -0.53     42.19 o 
 -21   1  21      558.50      568.33    109.84 o 
 -19   1  21      550.69      518.43     86.79 o 
 -17   1  21     1009.61      744.58    188.65 o 
 -15   1  21     1847.42     2223.59    405.83 o 
 -13   1  21     1928.14     1533.10    380.70 o 
 -11   1  21       47.34       69.76     38.88 o 
  -9   1  21      310.84      191.17    105.03 o 
  -7   1  21       89.61      120.16     47.34 o 
  -5   1  21      350.50      388.27    119.81 o 
  -3   1  21      499.82      434.03    118.12 o 
  -1   1  21      352.85      335.60     96.63 o 
   1   1  21       16.80      124.38     46.39 o 
   3   1  21      380.63      183.76    110.81 o 
   5   1  21        0.12       -8.52     74.74 o 
 -24   2  21      107.33       75.67     56.54 o 
 -22   2  21      895.33      786.23    173.76 o 
 -20   2  21      840.24      771.52    195.19 o 
 -18   2  21      652.94      502.69    128.82 o 
 -16   2  21     1123.48      967.84    256.43 o 
 -14   2  21     2005.24     1753.09    334.26 o 
 -12   2  21       50.89       99.93     56.87 o 
 -10   2  21     1799.18     1630.79    287.63 o 
  -8   2  21      143.68      212.40     59.16 o 
  -6   2  21      535.25      421.69    212.23 o 
  -4   2  21     1791.80     1158.81    470.28 o 
  -2   2  21     1712.55     1431.07    449.33 o 
   0   2  21      145.42      249.37     95.07 o 
   2   2  21        0.71      -57.22     94.44 o 
   4   2  21        2.08       85.89     57.12 o 
 -23   3  21      252.40      364.82     90.13 o 
 -21   3  21      761.60      526.73    281.64 o 
 -19   3  21      855.68      861.75    155.55 o 
 -17   3  21      776.21      575.45    128.37 o 
 -15   3  21      408.97      325.98    125.17 o 
 -13   3  21       96.61      201.77    115.17 o 
 -11   3  21      330.57      593.60    142.19 o 
  -9   3  21      664.03     1057.85    169.75 o 
  -7   3  21      215.90      345.96    151.69 o 
  -5   3  21      757.69      602.41    288.28 o 
  -3   3  21       60.97      112.40     75.22 o 
  -1   3  21        6.37       69.70     79.65 o 
   1   3  21        4.84      104.87     70.24 o 
 -22   4  21       52.49      161.28    110.18 o 
 -20   4  21       35.96      -36.28    122.75 o 
 -18   4  21      403.24      489.78    154.34 o 
 -16   4  21       56.49     -123.22    123.22 o 
 -14   4  21      134.22       56.98     73.51 o 
 -12   4  21      227.79      198.49    137.90 o 
 -10   4  21       79.39       51.74    118.15 o 
  -8   4  21       54.70      117.68    118.65 o 
  -6   4  21      532.39      245.15    117.05 o 
  -4   4  21      153.04      205.40     82.54 o 
  -2   4  21      581.81      708.79    245.57 o 
   0   4  21       99.88      209.23    100.23 o 
   2   4  21       26.86      145.80     53.20 o 
 -19   5  21       63.51      141.43    115.66 o 
 -17   5  21       24.49       89.45     79.41 o 
 -15   5  21      626.80      569.71    194.16 o 
 -13   5  21      618.99      604.44    244.44 o 
 -11   5  21       46.68      232.46    110.00 o 
  -9   5  21      140.92      238.13    112.18 o 
  -7   5  21       10.53       45.06     60.39 o 
  -5   5  21       17.27      154.38    115.28 o 
  -3   5  21      632.42      434.70    318.72 o 
  -1   5  21      522.74      416.31    226.78 o 
 -12   6  21      141.35      105.58     82.42 o 
 -10   6  21       61.81      291.16    187.51 o 
  -8   6  21      340.38      146.27     97.69 o 
  -6   6  21       52.65      313.84    167.52 o 
 -24   0  22      645.50      532.46    263.16 o 
 -22   0  22       95.05      316.07    106.29 o 
 -20   0  22      290.05      289.71     80.23 o 
 -18   0  22      200.18      218.11    122.49 o 
 -16   0  22       12.47       23.70     74.87 o 
 -14   0  22      248.80      199.58     75.47 o 
 -12   0  22      363.53      367.48     83.52 o 
 -10   0  22      410.32      549.52    115.71 o 
  -8   0  22     2491.98     2439.93    454.43 o 
  -6   0  22     1415.21     1245.42    384.84 o 
  -4   0  22      588.25      463.03    126.75 o 
  -2   0  22      364.80      366.88    136.55 o 
   0   0  22        5.62      140.66     88.56 o 
 -23   1  22        4.20      -26.80     65.47 o 
 -21   1  22     1030.05      829.78    149.57 o 
 -19   1  22      646.08      559.11    144.87 o 
 -17   1  22      221.94      233.79     61.06 o 
 -15   1  22      120.37      147.76     60.56 o 
 -13   1  22      162.58      124.39     43.58 o 
 -11   1  22       95.52       83.67     48.28 o 
  -9   1  22     1383.29      920.35    247.49 o 
  -7   1  22      791.04      420.26    120.29 o 
  -5   1  22      195.23       67.83     42.36 o 
  -3   1  22       63.33       95.98     62.59 o 
  -1   1  22       31.92       75.57     44.62 o 
   1   1  22       98.99       89.83     51.09 o 
   3   1  22      658.47      549.83    182.39 o 
 -22   2  22       17.83       92.48     67.45 o 
 -20   2  22        8.94       24.45     43.33 o 
 -18   2  22        8.82       49.49     93.15 o 
 -16   2  22        0.88       38.87     53.10 o 
 -14   2  22       24.07       19.44     47.07 o 
 -12   2  22       18.36       59.87     61.20 o 
 -10   2  22       14.07       21.91     91.64 o 
  -8   2  22        1.17      261.60    130.46 o 
  -6   2  22       91.36      155.35     96.56 o 
  -4   2  22       69.97       46.97     63.14 o 
  -2   2  22        5.28      -34.51     83.71 o 
   0   2  22        6.55       53.90     54.08 o 
   2   2  22       78.14      161.36    102.85 o 
 -21   3  22      241.57      163.17    141.91 o 
 -19   3  22      627.23      619.78    228.49 o 
 -17   3  22       54.71      -30.84    122.94 o 
 -15   3  22      109.74      296.40    127.79 o 
 -13   3  22       22.97      -20.20    116.59 o 
 -11   3  22       19.65      152.78     63.50 o 
  -9   3  22     1068.54     1200.51    187.56 o 
  -7   3  22      673.74      537.09    239.86 o 
  -5   3  22        9.42      -62.44    101.32 o 
  -3   3  22       11.69       84.52     92.30 o 
  -1   3  22      146.25      152.36    136.30 o 
   1   3  22       13.22      181.32    110.17 o 
 -20   4  22      500.93      331.50    164.93 o 
 -16   4  22       17.24      -78.33    133.84 o 
 -14   4  22        9.65       59.57    129.59 o 
 -12   4  22        8.70      116.32     78.52 o 
 -10   4  22     1000.38      712.27    174.53 o 
  -8   4  22     1539.29     1372.75    658.28 o 
  -6   4  22     1221.09      987.52    386.32 o 
  -4   4  22      224.40      112.11     81.62 o 
  -2   4  22       92.67      242.23     68.61 o 
 -15   5  22       73.24      146.23     72.43 o 
 -13   5  22        9.70      146.30     92.39 o 
 -11   5  22       54.49       90.94    134.32 o 
  -9   5  22      250.49      551.06    155.85 o 
  -7   5  22      393.02      374.14    208.04 o 
  -5   5  22      219.07      169.71     97.18 o 
 -21   1  23     1337.39     1591.52    464.35 o 
 -19   1  23      821.23      898.94    185.63 o 
 -17   1  23      295.73      132.42     67.00 o 
 -15   1  23      300.98      188.23     85.25 o 
 -13   1  23       14.54        9.33     31.40 o 
 -11   1  23     1141.99      537.65    274.85 o 
  -9   1  23      851.62      464.92    171.95 o 
  -7   1  23      340.22      131.47    100.06 o 
  -5   1  23       68.44       53.36     39.74 o 
  -3   1  23      294.09      117.33     64.81 o 
  -1   1  23       18.36       75.45     53.69 o 
 -20   2  23     1090.85      722.25    435.38 o 
 -18   2  23      403.65      334.28    114.37 o 
 -16   2  23      351.77      553.18    143.04 o 
 -14   2  23      226.38      257.83    140.46 o 
 -12   2  23      682.33      492.18    136.76 o 
 -10   2  23     2747.00     2273.52    905.43 o 
  -8   2  23     1031.68      732.39    388.76 o 
  -6   2  23      530.93      443.09    123.45 o 
  -4   2  23      881.45      409.05    233.93 o 
  -2   2  23      190.14      333.48    124.81 o 
 -19   3  23      488.44      436.05    144.82 o 
 -15   3  23      127.44      185.97    116.52 o 
 -13   3  23        6.12       74.71     94.24 o 
 -11   3  23      804.29      438.41    172.67 o 
  -9   3  23      558.93      481.22    130.03 o 
  -7   3  23      235.67      193.30    127.25 o 
  -5   3  23      154.40      156.37    100.51 o 
  -3   3  23       48.90       25.75     70.89 o 
 -16   4  23       29.89      245.03    162.75 o 
 -14   4  23      427.08      491.56    144.48 o 
 -12   4  23      183.15      237.34     85.27 o 
 -10   4  23       28.08      100.18     65.13 o 
  -8   4  23       14.23      -28.54    102.21 o 
  -6   4  23       19.22      -33.89    104.01 o 
 -18   0  24      507.15      305.57    112.02 o 
 -16   0  24       62.63       97.24     52.55 o 
 -14   0  24        2.06       73.36     53.17 o 
 -12   0  24      154.52      123.47     50.37 o 
 -19   1  24        6.20       14.00     85.82 o 
 -17   1  24      131.25       44.07     65.45 o 
 -15   1  24       34.04      120.41     88.55 o 
 -13   1  24       52.69      103.21     56.32 o 
 -11   1  24       47.72        9.64     73.10 o 
  -9   1  24      423.62      329.94    120.52 o 
  -7   1  24       95.70       63.76     52.31 o 
  -5   1  24        0.03       58.24     46.25 o 
 -18   2  24       31.18       95.80     54.08 o 
 -16   2  24        9.25      112.86     95.87 o 
 -14   2  24        8.92      -52.30     92.47 o 
 -12   2  24       44.60       72.99     95.11 o 
 -10   2  24        2.66       83.06     62.17 o 
  -8   2  24        6.63       69.66     86.80 o 
  -6   2  24        7.32       85.82     83.18 o 
 -13   3  24       31.04      211.97    112.82 o 
 -11   3  24       68.78       76.50     53.83 o 
  -9   3  24      294.96      394.16    142.68 o 
                                                 
